# Supplementary material for: Data on solute carrier transporter genes of a threatened Himalayan fish species – Schizothorax richardsonii
Source: Data Brief. 2019 Mar 7;23:103712. doi: 10.1016/j.dib.2019.103712 (PMC6660431; doi:10.1016/j.dib.2019.103712)
Supplement: Multimedia component 2 [file mmc2.txt]

>1062810 
AGGATGGAGAAGATCTCTTGGGTGAAGCGTGAGATGAAACGGACAAGGAAACTCCCTTCCACTGCAACAATCACCACCACAATGATGATCAACCACATGC
CCACCCAGACACGGCCCACAATGTACTCAAAGCCATTAGACTTGCAGAACTGAAAGAACGCCTCCTCAAACACCATCAGTGGACCGGTAAACCCAATAAT
AAGTACTGGTTGAGCCGCAAACAGACAAAAGATGATGCCCTGCACACAGGTAGCGACCATCATCTCAGAGACCCCCATCATGTGCTCCGTCTTGTCCGCA
AGAAGTCCTCCGAAGGTAATGGCAGGTGAAAGGGCAGCAAAGTAGATGAAGATGACAGCAGACAGCACCTGAGGGTCCAGTGCATCGGTGAAATCACTAA
GGTAATACTTGTAGCGGCGTTTTATGTCTTTGACCATACCACCAAATGGATAGCCGGTACGGGCCAGTGGATCCTCCCGTGGCTTCTCAGGTCCAGTTGA
GGCTTTGCCCCCAACCACGAGTCGGGTGTCATATGGGTGGACTCTATCTCGTAGCATCTTCTTCTGGAAGTTGATGATTGGCTTAAGCATGCTCTCATCC
TGGATTTCTGTGGGTGGGATTACAATGCTGCAGTCCATGAAGTCTGCCATGGCAGTGGTCAGATCTCTCTCGTTTGTAGCTAAGTAAGCCTCCAGAGTGA
ACACCCAGTCAGCCATCAGAGACGCCATGGCCCGGCCACTCTCATGATAGTCTATGCCACTGTGACTAGGGCCCATGAGGAAGAAGACAAAACGAACAGG
AATCGGAGCTTCCAGAACCCCTTCCATCACCACTGAATCCCGTAGACGTGCAAACGCCACCACTGGTTTCTGGAGGTTCTCCACCACACCTGATAAAACC
ACAGAGGCCTCCACACGATCAACCATGTCTCGCTGTTTGGTGATTGAGAATGTTTGCAGCTCTATGTCTGCTGAACCAGGGGCCAAAGCAGGCTCTAATT
GACTGCGCTTGCGCTGCAGTATGGCCACAAGAGCGTCACGGTCAGTGGGCCGGATCTCTTTTTTGAGCAGGAGTTGTTCCACCATCTTCTGACAAATGCT
TGATAAGCTGCTCTCATCAACGTCTAGCAGCACCGCCCCTGTGCTCATGACCTTGCGGAGTTGAATGAGGCTTTTGAAGGTGAGATAGGAAATGTGGGAC
TGACTCCACTGTCCCGTGGCAGGGCTTAAGTTCTCCTCATAACCCAGCCAGCGTCCCATTTCCTGCCACACCTCCCCACGTAGCTCGTTTAACTCAACGT
ATGCCTCTGCATCTCCTCTCTTGATGGCATTGGTGTTGGTATTTCGGGCAGCCTCTAAGTCTCTAGAGAAGGTGAAGGTCTGATGCTGCTCCTCTTCCTG
CTGCCTCATCTGCTCTAAGTCATAGCTGCCTTTGTGTCCCGCAGGGGTCAAAGTGAATGGAGATGGTAGAGGTGACTCACTGTCCTCATAGGACATGTCG
TTGTCCCCTTCAAACGATACTGCTTCCATCATCGAGACTGTCTTCTCTCTGTCCCAGAACTCACACATAACCTGAGCCCAGGTGGTCCTGGCGGGTCTCT
GTGCTGGGTTTCCACGTCTACACTTTGAGCGCCCAACTCAAGACTGACCTTCTGACGTCAAGCTGCATAGAGGTTTGGGATTCCCTTCACGTTGGGTATT
GGTGGACACCCCTGTAAAGGTGGTTGGGGGGTGTTT

>1066568 
TGAGGATGAAGAGGATGAAGAGGTGGATGAAGATTCCTGTAGCCAGCAAGATAAAGAGGGCAATGACACCACGACACCTACACCGGAAACGGACACAGAG
GTGGACGCACAGTTTTTTGTATCAGAAGATGATCCCGACTCCACTGTAAAGAAGAACGGTAAAGCCTCACCACAACGAAAGCTGCCAATCATACCCCATT
CAACGCTTCACACCAGTATCAGCATACCAGAAAATGTTACAACAACTGCGGGCAGAAATTGGGTTCATAATCTGCCCAATGGCAGACGAGTTTCTGCACC
ATGTTTGTTTCCAAGTTTGAGTTCTGGCCGCAGCTATGATCTGCAGGAGCGCCGCCGGACGGGCAACATGACGGGCACTTCACTAGAACACTACCAATAC
ATGCCCACTGACGAGAGCGAGGCACAGATGCTTGCCACCGTTGACCTGGATGGCATTAAAAGTCACAGGTTTGAAGATGTCCCTGGTGTGCGGCGGCACC
TGGTTAAGAAGAGCGCTAAAGGTCAGGTGGTTCACATCGGCAAGGACCACAAAGAGCCCAGCAGTCGTATCCGGACCAAGTTGGATCGAACCCCACATGA
GGTGTTTGTTGAGCTGAATGAGTTACTGATGGATAAGAACCAGGAGATGCACTGGAAGGAAACAGCTCGTTGGATAAAGTTTGAGGAGGATGTGGAGGAG
GAGACAGAGCGCTGGGGCAAACCTCATGTAGCTTCACTCTCATTCCGCAGCCTGCTGGAGCTCCGCAAGACCATTTCGCACGGTGCAGTGTTGTTGGATC
TGGACCAGAAGACACTGCCTGGTATTGCTCATCAGGTTGTGGAGCAGATGATTATCTCAGATCAAATCAGAGCACAGGACAGAGCCAATGTGCTCCGAGC
CCTGCTCCTCAAACACAGTCATCCGAGTGATGGCAAGGAGCACAGCTTATTTAAACGGAACATCTCAGCAACCAGCCTTGGCTCTCTCATATCTCATTAC
CATAGCAGTAACCATATCGCCGCACCGGAGCCCCCTACTACAGACCCGCTCATCGGAGCACTACGTAACTTTGAGTCACGCATTAGTGTAGACTCAGACA
AGAATGAGAAAGACACACCCCAGTTTTTTGGTTTGCACAAGACCAAATCTAAACATGAGCTGAAGCTGCTTGAGAAGATTCCAGAGGATGCAGAAGCAAC
CGTTGTCCTTGTGGGTAGTGTGGATTTCCTGGACCAGCCCACCATGGCCTTTGTGAGACTGCAGGAAGCGGTTCTATTAGAGTCAGTTCTAGAAGTGCCG
ATTCCAGTGCGGTTTCTTTTCGTGTTGCTTGGCCCACCCAATGTCAACATTGACTACCACCAAATCGGCCGCTCCATATCAACACTTATGTCTGATAAAC
ACTTCCATGAAGCGGCATATTTGGCAGATGAGCGGCAGGACCTGCTGACAGCCATCAACAGCTTCCTGGACTGCAGTATTGTGCTTCCTCCATCTGAGGT
TGGAGGAGATGAGCTGCTGCATTCTATCGCTCGCTTCCAGAGAGAGATGCTGAACAAGAGACATGAAAAAGAGGTCAAACTACAGGCCAAGGAACCCAAG
AGCCCCGAGGACACTGCTTTTCATCCTCCTCTGAAACCTGAAGACGATCCTCTTCGGAGGACGGGTCGGCTGTTTGGTGGTGTAATCCGAGATGCACGGC
GCCGCTACCCCAAATACATCAGTGATTTTAAAGATGCCCTAAGTCCTCAATGCATGGCCACAGTCATATTCATTTACTTTGCTGCCCTTTCTCCTGCCAT
CACCTTTGGAGGACTATTGGGTGAAAAGACAGATGGTTTGATAGGTGTGTCAGAGCTGATTATTTCCACTTCCGTGCAGGGAATGTTGTTCTGTCTGCTT
GGGGCTCAACCTCTGCTGGTGGTGGGCTTCTCTGGACCCCTTCTAGTGTTTGAAGAGTCCTACTATTCATTCTGCAGGTCCAATGAAATGGAGTATCTGA
CAGGACGTTTGTGGATTGGAATCTGGTTGATCATCATTGTAGTCCTCACGGTGGCCTTTGAAGGGAGCTTCCTGGTGCGATTTGTGTCACGCTTCACCCA
AGAGATCTT
  
>1068006 
CCAGAGACGATGAAGGTGGTCGGTGAACCTAATACTGCATTGCTTACCTTTGTGCTCATGTCTGGGACCTTCTTCATCGCCTTCTACCTGCGCAAGTTCA
AAAACAGTGCCTTCTTTCCTGGCAGGCTAAGAAGAGTTATTGGAGATTTCGGAGTTCCTATTGCCATTCTCATCATGGTTCTGGTAGATTACAGCATTCG
AGACACATACTCACAGAAACTGAGTGTACCCCGAGGTTTTTCAGTGACTAGTCCTGATAAGCGAGGTTGGATAATCAATCCTCTGGGCTCTGATGGTCAG
TTCCCCATCTGGATGATGTTTGCCAGCATCCTTCCGGCTCTGCTTGTCTTCATCCTCATCTTTATGGAGACACAAATCACAACGCTGATAGTCAGTAAGA
AAGAGCGAATGCTGGTCAAGGGTTCTGGTTTCCATCTGGATCTGTTGCTCATCGTGACTCTCGGTGGCACCAGTGCTCTGTTCGGTCTGCCGTGGATGGC
AGCGGCCACTGTTCGCTCTGTAACCCATGCTAACGCCCTCACCGTAATGAGCAAAGCCGTCGCCCCGGGAGACAAACCTCGAATCCAGGAGGTCAAGGAG
CAGAGGGTGACCGGGTTACTGGTGGCAATACTTGTAGGTCTCTCGATAGTAATCGGTGATCTGCTCCGTCAAATCCCCATCGCTGTGCTGTTTGGCATCT
TCCTGTACATGGGTGTGATGTCACTGAATGGTATCCAGATGACAGAACGGATCCTTCTGCTGCTGATGCCCCCTAAATACCACCCCGATCACACCTACGT
GCGCAAGGTGCGGACCCTGCGGATGCATCTGTACACTGCGATACAGGTGGTCTGTCTGGCTGTCCTCTGGGCGGTCATGTCTACTGTGGCATCGCTGGCT
TTCCCGTTTGTTCTCATCATGACCGTCCCTGTCAAGATGTTTCTTCTGCCACGCATCTTCAGCACTCGTGAGATGCAGTGTTTGGACGCTGATAATGCAG
AGCCCACTTTTGACGAGAAGGAGGGACACGACGAATACACAGAGATGCACATGCCAGTCTGAGCCACGACCGCAGCTGTCCGTCTCTCGCCTGTCTTCCT
ATCAGTCACGCTATTGGCCAATAGGACAGTTGCTTTAATAACTTTGATAAACCAAATCGCACAGCGAGTCTTGACATGCTGTAGAGGTGAGAATAGTGCA
TTATGTCCACCCGGCATTTCCAGAGACTCATTTCATTTGTATTAGAGAGCTGCTATCACACGTTTAGCCTTAAACAAGCGTATTTGTCACCTATGAGGAA
AACGAATGTACCTTATGGGGTTAACTGGACGTTCCTAGCAGCATTCAGGGCCCATGCAATATTATATGAAGTTTTTAGTCAATATTCATGATCAAGAAAG
ATTGCCAAGGTCCATTTCATCGTGTACTGTATGTACGTCTGTGCTTTTAATAGTTTTACTGCCTTTTTTTCTGATTTATGACCCAGCATACATTAATTCA
CACAATCGACTGTATTTTTTTCTTTTGTTGCCATCCGATCATGACTTTTTTTTTCTCTTTTATAATGCATGAAAGTCACATGAAATCCTAAACTCTCATA
ATAACTCTAGATGTGCAGTTGCTGTATATTTTATATTGACTGTTACATGCAAATGACTCATGAACGCTGTTTTTGAGGATGTATTTGGTAGTAAATGGTC
TTGAGGGATTTTAAGATGTTTTAGCTCGGATAGATGCACTAGTGACCTAGTTTGAGTCTTAAACCCATTTTAAGAAAAAGAAAAATTGTGTCCCTACAGA
TGATCCCCAAATTGTAGTTCATCATAGTTAATTTATTAGAACTAAATATGTTGACCTGATAAACTGGTATTTTCTACCACATTTCTGAAGTCTTTCCACA
TTTAACGTTGAATTAACACTAAAACCTGTTCTTTTCAGCACTAGTTCTCAGCAAACACACAATGTAGATTTTGATTTACTTACTAATTATTTATTTGTTT
AATGGGAACCGTATTATTTATGTAAGTTCGTGAGGGATTTTGCCACAGAATTCCTGAATAATTTCACTAATTTTTTCCCCATCATTCACTAATATCCCAC
TTTATATTTTTGGATCCCTACAGTCAGTTAGCCAGGGAATCTGCACTAATAAGATTCAATTCAATACACTTTCACTTGGAATATTTTGTGCACAAAAACC
ATTAGCAATAAAAATAACAACTTTAACTATTTGGTTACGGTAATTCAGTTAAGCATGTTATGTTTGTTATTTTAGTAGCATTTCATATTTGTTCGGAAAG
TTTTGTCCTTTTTTTTTTTTTT
>1072522 
ACCACTCACAGGCTCTCAGTGGCTGTGACACGAGCGAAGGGGCTTTTCGAAATATCATATTCAAATCAGCCTCCGGCGAGGGACGGAAGAAGTGCACAGT
TTGAACAAATGGAGGAAGATAGCACTGAACAGATGAAACCACTCCTGACCACAGGCAATGATGAGGAAGCTGTTGTTGATCAGGGGAAAACCAGCTCTTC
CATCCACACAAACTTTGAAAAAGAGGCACTTGAAAGTCACAGGGCAGTTTACGTGGGCGTACACGTACCTTTAGGAAGACAAAGCAGGCGTAGACATCGC
CACCGTGGTCACAAGCACCATCGGAAAAGGAGGGACAGAGGGTCCGAGCGAGAGGATGGGAGAGAATCGCCAGCGTACGACACTCCCTCACAGAGGGTCC
AGTTTATCCTCGGCACTGAGGATGATGATGAGGAGCATATTCCTCATGACCTCTTCACTGAGCTCGATGAGCTGTCCTTCTACGATGGACAGGCTTATGA
GTGGAAAGAGATGGCCAGGTGGTTGAAGTTCGAGGAGGATGTAGAGGATGGAGGAGAGCGCTGGAGTAAGCCCTACGTCGCCACACTTTCCCTGCACAGC
CTGTTTGAGTTACGGAGCTGCATTCTCAATGGCACAGTCATGCTGGACATGAGAGCAAACACCATTGAGGAGATAGCAGACATGGTATTAGACAACATGG
TGGCGTCGGAGCAGCTGGACGAGAGTTTGAGGGAGAAGGTGCGGGACGCCGTGCTGAAGAGACATCACCACCAGAATGAGAAGAAACTCAGTAATCGCAT
CCCGCTTGTACGCTCCTTCGCCGACATAGGCAAGAAACATTCAGACCCGCACTTGCTTGAGAGGAATGGTTTTCTTGCGTCCCCCCAGTCGGCCCCGGGG
AGCCTGGAGAACAGTAAGCCCAGTGAAAGCCGTATGAATGGTGCCGGTGGCAGCAGGGAAAACAGCACTGTAGACTTCAGCAAGGTGGACATGAATTTCA
TGAAGAAAATTCCTCCGGGCGCTGAGGCTTCAAATGTTTTGGTGGGGGAGGTTGATTTCCTTGAGTGTCCAATCATTGCCTTTATCCGTCTCTCACCTGC
TGTTCTTCTCACTGGACTGACCGAAGTGCCTGTTCCAACAAGGTTTCTCTTCTTGCTGTTGGGGCCTTTCGGGAAAGGGGGCCAATACCATGAGATTGGC
AGGTCGATATCTACTTTAATGACAGATGAGATCTTTCATGATGTAGCATACAAAGCCAAAGACAGGAACGACCTTCTGTCTGGCATAGACGAGTTCTTGG
ACCAGGTAACAGTGCTGCCTCCAGGAGAATGGGACCCCACGATACGAATCGAGCCGCCAAAGAACGTCCCGTCTCAGGAGAAGAGGAAGATGCCTTCCAT
GCCTAATGGCTCTGCTTCACTATCAGAGATTATCAAAGAAGAGGAACACCACGCTGGACCTGAACTCCAGAGGACAGGACGGATATTTGGTGGACTGGTG
CTAGACATTAAGCGGAAAGCTCCGTTTTACTGGAGCGATGTGCGGGACGCTCTTAGCCTGCAGTGCTTGGCCTCCATCCTTTTCCTCTATTGCGCCTGCA
TGTCCCCCGTCATCACCTTCGGAGGCCTTCTGGGGGAAGCCACCAAAAACAACATAAGTGCCATTGAGTCTCTGTTTGGAGCTTCGCTGACCGGTGTGGC
CTTCTCTCTGTTTTCTGGTCAGCCTCTCACTATACTGGGCAGCACTGGGCCAGTTCTAGTTTTTGAGAAGATTCTTTTCAAGTTCTGCAGTGACTACGGT
CTATCCTACCTCCCTCTGCGCACTAGCATTGGCCTGTGGACGGCCTTCTTGTGTATCGTGTTGGTTGCCACAGACGCCAGCTCTCTAGTGTGCTATATAA
CGAGATTCACAGAGGAAGCCTTCGCAGCTCTCATCTGCATCATTTTCATTTATGAGGCCTTGGAGAAACTCTTCCAGCTGGGGGAGATGTTCCCTTTCAA
CATGCATGACAGTTTGGATAACCTCACGTTTTACACATGTCAGTGTTCATCTCCATCTAATATCACAGAGAAGATGGTACAAGCATGGAATCAGTCAGGT
TTTAATCCCGAGACTATAAACTGGAGTGACCTTGATGTGCCGAATTGCAAGGAACTCCTTGGCGAGTTTGTGGGTCCTGCTTGTGGACATAATGGCCCGT
ACATCCCTGATGTATTGTTCTGGTCTGTCATTCTGTTCTTCACCACTTTCTTCCTGTCATCTTTCCTCAAGCAGTTCAAAACCAAGAGCTATTTCCCCAC
TAAGGTCCGCTCTTCAATCAGTGACTTTGCAATTTTTCTAACCATTATGATTATGGTCTTGGTTGATTACTTGGTGGGCGTCCCCTCTCCTAAACTACAC
GTCCCAGATACCTTTGAGCCCACCTCTAAGAACCGTGGCTGGCTGATCTCACCTCTGGGTGATAACCCCACATGGACGTTGTTTGCAGCAGCCATCCCTG
CCCTCCTGTGCACCATCCTCATCTTCATGGATCAGCAGATCACCGCTGTCATCATCAACCGTAAAGAACACAAGCTCAAGAAAGGCGGCGGGTATCATCT
TGACCTTCTGGTGGTGGCCGTGATGCTCGGCGTGTGTTCTGTGATGGGCTTGCCCTGGTTTGTCGCTGCCACCGTCCTCTCCATCTCTCACGTCAACAGT
TTGAAGGTGGAGTCGGAGTGCTCAGCCCCAGGAGAGCAGCCCAAGTTTTTGGGCATTCGTGAGCAGAGGGTTACTGGGCTCATGATCTTTGTGCTTATGG
GTCTGTCTGTCTTCATGACATCTATTCTAAAGTTTATCCCAATGCCCGTGTTGTATGGAGTGTTCCTCTACATGGGTGTCTCCTCACTCAAAGGCATACA
GTTCTTCGACCGTATTAAGCTGTTTGGGATGCCAGCAAAGCACCAGCCTGACCTGATCTACCTGAGATACGTGCCGCTGTGGAAGGTTCACATATTTACA
ATAGTTCAGCTCACCTGCCTGGTGCTGCTGTGGGTCATCAAAGCGTCTGCTGCCGCGGTGGTCTTCCCTATGATGGTTCTTGCTCTGGTATTTGTGAGGA
AGCTTCTGGATTTCTGCTTCATGAAGAGGGAGCTTAGCTGGTTGGATGACCTAATACCAGAAAGCAAGAAGAAAAAGGAGGACGACAAAAAGAAAAAGGC
AAAAGAGGAAGCACAGCGCATGGAGGTTGAAGGAGGAATGGGGATCCCTTATGATAATATGGACCACCTGGAAATCCCTGTGAAGACCCCTAAAATCAGC
ACTGACCCCTCTGTGGTTAACATATCTGATGAGATGGCCAGAACTGCTGTGTGGAAAGCTGTTGCCATGAGCTCTGACAGTGCCAAAGTATTGAAACCTA
GTGCCAGTGAAGAGAAGACGGCTTGTATTAAGATCAATGTGGAGGACGAGCAGGGGGATAAATGTGTGGATACAGAGACATCATTATGAGCAGACTTTGA
GAGCTCACTGTGGACACGTGCAGGGCCCTTCCCAGAGTCCTCTAGTCTGGAACGGTGTTGCTCTGTTCTGTGTGCCCTTCTAACCTGCCTAAGTCAAGCC
AAAGGTAGAGACGCCCGATAGAGGGCTGAGAAATGACTTCCAGGTTTCTATTTTTAATCACACCAACAAACCCTTTTTTATTTTGTACAATTTGTTTTTA
ATATGAATAAAGCTCCATGATTTCAGACATATAGGGTATGTTATGAAGAACTCTTCAGACTCTTAGGTTTCATATATTTATTTAATTTTTCTCAAGATAA
TGAAGACAAAGTCTTTTAGGATTAGTTTTACACGCTAAACTCCTGTTTCTCACGGTACCACAGTTTTCAGATCATCACCGAAGATGTTTTTCTTTCAGTA
CATTAAAATGCTGTTTGTTGCAGAGTGCTGCTTTTAAAAAATAAATAAATGCATATATGAGAAAATGTCTCATTGAGACCAAAGTTGGTGACATTAGGCT
GCATGTCTGCCCTTCCAAACTACTGGAAATACAGCGTGCAAAGCGAACCACATGAAGGGCATATTAAACCTAAATACAAAGAAAATTATTATTATTATTG
TACTTTAATTGTAAAAATGTCATACACAATGATGGTCTGACAGGTTACTTGATAATTTATGTACAAATACTATATTAAAACAAAACGTGCAGAAGGAGAA
CAAACAGATCAATTCTTGCAGTCACTCTGAAAATAAATATCAAGAAAAATTCAAACTTGAGTAATATAAGTTACTCCAGATTGTGTTAAAGAGTCCCCCC
CCACATTCATTCATGTT

>1036206 
ACACGGTGAAGACGCGGAGTGAGCGGTGCGGACTTTTCTCTTCACATAACTACTTTGTTGCCTTCAACTTTCAGTTTAGCCGGACTGACGCTTTTGTGTA
AGTCTTAAAGTTTCAAAATGTCCAGCGACCTCAGGCCAAAGCTGTGCGTCTTAGAAAAAGGGGACAACGGCTACGGTTTTCATCTCCACGGCGAAAAGAA
CAAGTTAGGTCAGTACATCCGGCATGTGGAAGACGACTCTCCTGCCGCCGAGGCGGGTCTGATGGCCGGGGACAAACTGGCGTTCGTGAACGGGGAGAAT
GTGGAGGACGCGAAGCATCAACAGGTGGTGTCCCACATACGAGGCGTCACGGGTAAACTAGAGCTCATCGTGGTGGACGCAGAGACCGCAAATCTGCTGC
AGAAACACAACTTGAAGTGCAAGAAAGAGTATGTGACTGATGGGATACCGATACCGAGCAGTGCTGAATCGGACCACGAAGAGGAGATGAAGAACGGGAC
ACCAAGGGAGTCCACCCCCGTCCCGGAGACAAATGGGGACATACGCATGGATAGACTGAGCGTGAGCTCCAAGGAATCAAAGAACGAGCTGCGTCCACGT
CTCTGTCACATGAAGAAGGGTGCCACCGGATATGGCTTTAACCTGCACACAGAGAAGACGAAACCTGGCCAGTACATCAGAGCGGTGGACGAGGACTCCC
CAGCAGAGAAATCTGGACTTCAGCCCCAAGATAAAATAGTGGAGGTGAATGGCGTTCCTGTGTACACAATGCATCATTCAGAGGTGGTGGCGGCCATCAA
GGCAGGAGGAGATGAGACCAGAATGCTGGTGGTGGATCC

>1069006 
GTTAGAAACGTGACGAAACCAAGACCTGGACGCGTCAGACACGCAAACACTTACCCATGAGGCTAACTGACCTACGCTTAGCTATAGGCGTGATGGGCCA
TCATTCAAGAGTCAAACATTCAGGAACAGAACAAAGCGAATCCGCATCGGTTTCTCACGCCTCTGAAGAACCACCGAGCGAGTCTCCGACGCTAACGATG
AACCCGGCACTCAATCCTGAGTTTAGCTACACGAGTCGCACGCAGTCCATCTGCATAGAGGAACACATCCGTTTCATTCAGCTTCACTAACACATCTAAC
AACCCCACCTCGATCTACACTTCCACACCGCTTTATAACACACAGAGTGTGAAGATCAAAAGACAATCAACTTGAAGACAGTAAAACAATCATGTGTTAA
GGCAAAGGTCTGGTCTGTGATTTAAGGGCTTCGCTCTTATTTGGTTGATTGTTAGATGCCTCATGATCCTTCACATCAGCCTCACACCAAAAAACATTCA
ACTGCACGCTAGGGAAACTAATATAGTTCTTGTTTTACATCAGACTACTTGGAAGATGATAGTAATCACCCTGTAGTTCAGATCAATCACTGAACACGGA
GGGACGCTGCGCTAAACGCCACAAACTCTTGCTTAAAGGAAGACGTAAAACTCAAAAACAATCCGTCTAGAAAAAGTGTTTTCAAATGCGGTGGAAACCT
AGTGTTAAAACGTGATAAAATCAAGGAATATTTACATTTAAAACCCAATAAAAACAAGCAGCCTACATCTATTTGGTTATAAATCACCAGTCGGGGAAAG
GTTTAAGAATTTAATCTGATTGCACAGAAAGGCACATCCACAAGGCTAGAAAAAGTGTTGCAGAGAATCGTGTGTTTTTCTTCAAAGTGAGAAAAAATAA
GAAATGAGGTGATTATTGCTTCATCAAGAGCAAATTATAAAGAAAATCCACAACTCAAAAAGTTGTGACAGTCATAGTAATGATAACAAGAATCAGTGTA
ACAACGTGTGCTCGGAAACCTGTGAGCTGACGACAATAGAAATGTGGAAGGAGTCCGTTTGTTTCAGCTCTGTGGAGAAACGTCTATCATCATCAGTCTG
AGGTGCTGTGCTCGTCTGAGAGCGCTCTACGAGTAGAAGGTGAGGACGCTCTGATGGTTCCCGCGCACTAAGAGGATGGGCGGCAGGTCTTTGGATAGTG
TGTCCAGCCAGGCCATGTAAAGAGCGCTGGAGACGGCTCCTTTCCTGGCCAGCGGCATGCTCATGACGATGAGGTTGGCTGTGCTCGAGTGCTCCTTCAA
CAGCTCGTTCAGTCGGATCTGACGGTTACTCTTGGCTTTGTAGAGCTCCAGCTCATTGTCTGTGATTCTCCAGGGCTCTTCGCTCTTCAGCTTCTCAGCA
GCTTCTTGCTCCATGTCATCTTCTCTCAGCTTATACGGCTCGATCATCTGAGCAAACTCTGTTAAACCCTCCGAGTTGGGCTTTGTGTTGACATCACCCA
GGACCGTGATGTCAGAGAAATCGATCCTGAACTTGCTGAGCAATGTGGCCATGGCTCTGCGGTCATGGTCGATTCGGTTGATCTTGCCTCCGATGAAGAC
GCGGATCTTACAGTCCTTCCATTTCTTCTTGTTGGCGATCAGATACGGGATGAGTAGAGTCAGACCTCCGTCATCAAAGAGCCACCAGACGTCGACGGTG
CCCTTGCCCTGCTTCTGCTGGAACTGCTGACTAGCGTCCAGGAGCCGCTGATCCGCCACATTCAGAGGAACCGTCGGGCTCCTCTTCTCTTTCTTCAACA
GCGGCCGAGTGTAGGCTTTGCCGTCCTCATCCTCATCTTTCTGGACGGCCGGGCTGTTCTGGACACTGGTGGCCCTGGAGGAGGGTTTGGACGAGTCTCC
GTCCGAGTCTTTGCTCATGTCCACTGAAACCACCACGTCCTTCATCGCTGAGGAGTCATCTTGGTCTTGAATGTGAGAGATATCGAGTCCCTCTCGCAGT
CTGAGAATGACGACGCCGTACTGAAAATCAAATGCGTCGTGCATCATGTTTATGTAGGTCTCGACGTCCTTTATGTCTCCGATGCGCCAGTCGTTCTTGA
AGCCGAGCACCAGCGTGTTAGGCCTCAATCTGCCCAAACCAGCAGCCTGCAGCAGGTACTGTGTTCCTTGCCGAAGGTCTTCAGCCACCACAGGAGTGTA
AAATGCCTTGGAGCTGTTGTTGAGGAGCCACCTTTGGTAGCGCACCATATCGCTGTTCATCTCTTTGAAGTTGGGCCGCCGGGAACTCACACGCACGTGG
CCACACACCATCAGACCCACGTTCTTGGTGAATGCGTGGACCAGATGCAGAAGAGCTGGACGTGAGTTAGGAGCTCCGGTCATCACCAGACACTGTGGCC
TGTAGGTCTTGATGTGCTCAGATACTCCGCACAGCTGCAGACTGTGTGTCAGGGCCTGATGATACGTCAGAGCTTGAGTGGACGAGCCCCAGTTCACATC
TGGCTTCTTGTAGCTGACGTAGATGTA

>1070924 
CAGAACATCTTCGGTGTGATTCTCTTTCTGCGTCTCACCTGGATAGTAGGAACAGCAGGTGTCGTCCAATCCTTCCTGATCGTTCTCATGTGCTGTTCCT
GTACAATGTTAACGGCAATCTCGATGAGTGCCATAGCCACAAATGGTGTAGTTCCAGCTGGTGGGGCCTATTTCATGATATCTCGGTCTCTGGGCCCTGA
GTTTGGTGGTGCAGTTGGTCTCTGTTTTTATTTGGGCACAACCTTCGCTGCTGCGATGTACATACTGGGAGCAATTGAAATATTTCTGAAATACCTGATT
CCTCAGGCTGCCATATTCCATCCCGCAGATATTCATGCAGGGAGTGGAGCGATGCTGAATAACATGCGGGTATACGGCACAATATGTTTGAGCCTTATGG
CTGTGGTTGTCTTTGTGGGGGTCAAATATGTCAACAAATTTGCCTCCCTTTTCCTGGCTTGTGTCATAATCTCCATTGTTTCCATCTATGCCGGAGCTAT
CAAATCTATCTTCCACCCTCCTGAGTTTCCGATCTGCATGTTAGGAAACCGCACGCTGGTTCGTGATTTGTTTGATGTCTGTGGGAAGACAGTAGTTGTT
GGTAATGACACGGTTCCCAGCCAGCTCTGGAAGAACTTCTGCAGCTCTGAGAATTCCAGCAGTGCTCATTGTGACGAGTACTTCCTCCAGAACAATGTTA
CAGAGATCCAGGGCATTCCTGGGCTGGCCAGTGGCATCATTAAAGAAAACATGTGGGGGGATTACATGGAGAAAGGGCAGATTCTTGAAAAGGCAAGTCT
GTCCTCTGTTGATGTCCATGGCTCAATGGAGACCTTTGGCTTCTATGTGTCTGCTGACATCGCCACGTCCTTCACCCTCTTAGTGGGAATCTTCTTTCCT
TCTGCCACAGGCATTATGGCAGGATCAAACAGATCTGGAGATCTAAGAGATGCACAGAAGTCTATACCAATAGGGACAATCCTGGCTATTACAACTACCT
CTCTTGTCTACTTCAGCTCTGTGGTTCTATTTGGGGCCTGTATTGAGGGTGTTGTGCTGAGAGATAAGTTTGGAGATGCCGTCAATAAAAACTTGGTGGT
TGGCACACTGTCCTGGCCCTCTCCCTGGGTCATTGTGATTGGCTCCTTCTTCTCCACAGTGGGTGCAGGACTTCAGTCCCTGACAGGAGCTCCTCGCCTC
CTGCAAGCCATTGCTAAAGATAACATCATTCCTTTCCTTAGAGTTTTTGGACACGGTAAAGCTAATGGAGAGCCCACGTGGGCCCTGCTGCTGACGGGAC
TCATAGCAGAGCTTGGCATCCTCATTGCATCACTGGATATGGTCGCTCCTATTCTCTCCATGTTTTTCCTGATGTGTTATCTGTTTGTAAACTTGGCGTG
TGCAGTACAAACACTTTTAAGAACGCCAAACTGGAGACCTCGGTTCAGATACTACCACTGGGCTCTTTCATTTCTTGGCATGAGTATGTGTTTAGCCCTT
ATGTTTATCTCCTCTTGGTACTATGCCATTGTGGCAATGGGCATTGCTGGTATGATCTACAAGTACATTGAGTATCAGGGAGCAGAGAAGGAATGGGGGG
ACGGGATCCGCGGGTTGTCTCTTAGTGCAGCCCGTTACTCTCTTCTTCGCCTGGAGGCTGGACCACCCCACACCAAAAACTGGAGGCCACAGTTGCTGGT
TCTGCTGAAGTTGGATGAAGACCTGCATGTGAAGTATCCCAGAATGCTTACCTTTGCCTCACAACTAAAGGCGGGAAAAGGTCTAACCATTGTAGGATCA
GTGATACAGGGCAACTTTCTGGAATGCTACGGGGAAACACAAGCGTCAGAACAGGCAATAAAGAGCATGATGGAGATTGAGCGGGTGAAGGGCTTCTGTC
AGGTGGTGGTCGCCTCCAAAGTGAGAGAGGGGGTTGCGCACCTCATCCAGTCCTGCGGTCTGGGAGGCATGAAACATAACACAGTCGTTATGGGCTGGCC
ATATGGCTGGAGACAGAGTGAAGACCCACGGGCTTGGAAAACCTTTATTAATACAGTCCGGTGTACTACAGCTGCCCACCTGGCTCTGATGGTCCCAAAA
AATGTGTCATTCTATCCCAGCAATCATGAGCGCTTTTCTGATGGATATATTGATGTGTGGTGGATCGTCCATGATGGTGGAATGCTCATGCTGCTGCCTT
TCCTTCTCAAACAACATAAGGTCTGGCGTAAATGTAAGATGCGCATCTTCACTGTGGCTCAAATGGACGATAACAGCATTCAGATGAAGAAGGATCTGGC
AACCTTCCTGTACCAGCTCAGATTAGAAGCAGAGGTGGAAGTGGTTGAGATGCACAACAGTGATATCTCAGCATATACGTATGAGCGAACACTGATGATG
GAGCAGAGGTCACAGATGTTAAAACAAATGAGGCTCTCTAGTGCAGAGAGAGACAGAGAGGCCCAGCTAGTGAAGGACAGACACTCGCTGATAAGAATGG
GCAGTCTATACTCAGATGAAGAAGAGGAAACCATTGAAGTATTACCAGAGAAAAACCAGATGACCTGGACTAGTGAAAAAATAGAAGCGGAAAGACGAAA
CCGAAGCAACGCACCAGAAAACTTCAGAGAACTAATCAGCATTAGACCTGACCAATCTAATGTTCGGCGGATGCACACAGCTGTGAAGCTGAATGAGGTT
ATTGTAAATAGATCCCATGATGCCAGACTGGTGCTGCTGAACATGCCAGGACCTCCACGCAACCCTGAGGGAGATGAAAACTATATGGAATTTCTTGAGG
TGTTGACTGAAGGTTTAGAGAGAGTGCTGCTTGTAAGAGGTGGAGGTCGTGAGGTCATCACCATCTATTCCTGAATGGCCAAAGATCAATACATAGACCA
CTGTTACTGTTTGTTACTATCTAGTGCAAGTCAAAACAGTGGCATATAAAGAATATGCATTCCGAACATCTTATGCCAGCTTAAAAATATCATAGTTCAC
GAAAAGGGGTTTTACACTAAAGTGTAATTCATTCATTTCAAATTAATTTTACTTTAAATATTTCAGTGGCATGTTTGGGCTGTTTCAGTTGTATACCTTT
TCAACTGAACCCATTCCACATTCACACCATAAC
>1046148 
ACACCGAAGATGTTCTGCAGACACGGCAGATACACGCCCATGAAGGTGCCCATCTGCGGAGACTTGCTGCTCTTGCGTTTCTCGCCGATGCTCTCGGCCT
CCTCGTGCTCTTTGGCTCCCTGCATGAGGTTTGTGTAGTTTGCCAGACGATTGAGCAGAGACGACACTTTGGGACGAGTGTCCATCTCCTCCTCAAAGAG
AGCCAGATTCCTGTCGTAGAAATCATCGTCATCAATGGCGTGAGAGTTATTGATGTAAACGTTGGAGAGCTTCACACCGCCGTCACCGTGCTCCGGCGTG
TCGGCCCCGGCCGAGGTGGTGGCCCCTCCGGACGCCTCGCTGCGGTTCACGCTCTCCCTGGAGCCGAAGCGGACCCTGGCGCTGGAGCGCGAGCTGAGGT
CCGGAGACGTGTCCGGCAGGTCCTCGACTTTGATCGGCGTGACGGTGAAGCGCACAGACGAGGCCATGGCTTCCCGCGCCGCCGGCTGCTGCGGCTCCGA
CAGGGTGACGGCCCCGGGGCCCCGCTGCGGCGAGGAGCGTGCTCGGCTCAGCTCACGGCCCGATGCACCGCCATGAGACTCTGAGAGTGTGTGTGACGCT
TCTGTGATCTACTGCTGGACGCTTCTGTGTTCACTGAGAGCGAGGAGACTGTTTAATCGTTCATTCAGTGGAGCTGTGCATTCAGTGCTAATGTCTCCAG
AAAAGCACTGATTTGTGCTCAGATCAGCTGGTGTGGCTTGAATCTGGTTTCTGACGCGTCAGCAGAGACTCGGACAGAAACACTTATTCACACGTAATGA
AAACCTCTGCACTGAACCATCTGACAGCATATGAAAAATTAACCTTCCTCTGCTGGAACCCAAAATAAATGAAGGCTGATGGATGCAGCTGTCATGATAA
ACACAGCAATCTCAGCACCGCGGTCACGGATCCGCTGGACACCGGCTTCTGGACGTACGAATGAAATCCGCTGTTTACCGCTCCGGTTTCTGACCGTCAA
AATCAGCAGCACGTCTGACCGACTGC
>1068568 
CGATTCGCGGAAATGAGTCGGACCACCCAACTCCTCAGGTCTGTGTGCTCGTGCCTCTCTTACATTCTCCACCTGCTGCTGCTGCATCCGGGAGCACAGC
GACTGCAGATCCAGCTACTGTAATCTTGACCAGGAGGGAGCATGAATCCTCAAGTTCAAGATTTATTCCATGAAGATGCACAGGGTTCCCAGAGTAATGC
TCAGCCTTGGTGGAAGGTGCAGCTCTTCGTCTGGGAACCTGTTCTTTTTGGCACCTGGGATGGAGTCTTTACTACCTGCATGATCAACATTTTTGGGGTG
GTGCTCTTTTTACGGACTGGCTGGCTTGTGGGTAACACAGGTGTGTTGCTGGGCATGCTTCTGGTATCCTTGGTGGTATTAGTCGCCTTGATTACGGTGA
TGTCAGGCGTTGGCGTGTGTGAGTGTTGCAGCGTGGGTAACGGTGGGGTCTACTCCATGATCTCCACTGTGCTCGGAGGAAGGGTTGGAGGAACTGTGGG
ACTCTTATATGTGTTTGGACAGTGTGTGGCTGGAGCGATGTACATCACTGGTTTTGCCGAGTCCATTGCCCAGGTGCTGAACTTACAGAGCATGTGGTTG
GTGAGGGGCATCTCTGTGGCTGTTCTGATTGGTCTGCTCGGGATTAACCTGGCCGGGGTAAAATGGATTATACGCCTTCAGTTGGTTCTACTGGCCATAT
TAGCTATGTCCACTTTGGATTTCGTCATCGGGACATTTAGTCATCTAGACCCAGAGCATGGATTCGTTGGCTATACAGAGGACCTGCTGCGTAAGAACAC
GCTGCCAGACTACACAGCTGGCGAGACTTTCTTCACCGTGTTTGGTGTTTTCTTTCCTGCGGCGACAGGTGTGATGGCAGGATTCAACATGAGCTCTGAT
CTCCAGAGGCCTGAGCACAACATCCCCGTGGGAACTCTCGCCGCAGTCTGCATCTCGTGGTTCCTGTATCTCGTCTTTGTGTTCTTACTGGGAGCCATTT
GCACCAGAGATGCGCTGCGCTATGATTTCTTAATAGCGGAAAAGGTCTCCTTGGTTGGTTTCCTGTTTTTGCTGGGCCTCTACATCTCGTCCCTGGCCTC
CTGTATGGGCGGCCTGTATGGTGCACCCAGGATCCTCCAGTGTATCGCCCAGGAGAGAGTCATTCCAGCTCTCGGATTTCTTGGGAAAGGGCGAGGGCCC
AATAAGACGCCCGTGGCTGCCATCTGTCTGACCAGCTTGATCTCCATGGCATTCATCTTTATCGGCCAGGTCAATGTACTGGCTCCCATTGTCACCATCA
ACTTCATGCTAACCTACAGCATAATTGATTATTGCTATTTCTGTGTGGTGAAAACCCATGAGCTGCAGGTTCAGCAAAGGACGACGCTGATCAGGAGGTC
AAGCTCCAGAAGATCACTGGTGTCCAGCACTCATCCCCATTACGGCAGCAGTGGAGCCATCAGTGAACCTGTGAACGGCACACTGCTGGAGTTCACCAAA
GACATGGACCAAATATTTCCATTGCCCAGCACGGACTCCGCTGATGAACAGAGATTTTCTCTTCCTGCCTCCAAGACCCGGGGCAGGAAGTCAAAGATTC
CAGCTAAAGAAACGCTGATGAACAGTTTTGGGTTGGATTTGAACAGCAGTGGATCATTAGATAAAGGAAAAGATGAGAGGGAGCCGGAACAAACTATTGG
ATTAGATGATGATACCAGCAGCCAGATAGGACTTATGGAGTCTGACCTTACAACAGAAGCCAAGAGGAAACGGTCTTTGCCTAATTCTGGCCCAGTTGAA
CTTGAACAGCTTCCAAGAGAACAGATAGACAGAAATGGTTCAGAAACCAATCTTGAAGGATCAGAAATAAGATCAATCCAGGGTTCAGACTATGCTAGAT
TTTGCAACCACTGGGTTTCGTTAGTTGGTGCATTGTGCTCCTTTATGATAATGTTCGTTATCCAGTGGATGTACGCCTTGATTAACATTACAGTCGCCCT
TATCCTCTTTCTCTACATTGGAACAACAAGCCCAGGTTTGCCATCAGGTGCAGCAGCTTGCTTCAGTTTCTTCAGGTGGCTCAAGACCTCGCTGCAGAAT
TTGGGGAGGCGAGATGGGGCCCTTCAGGACCAGATTGTGGTGACACCTTCTTTGTCAGCTGTTGGCATGGAAACCAGGCAGCTAACAGAGGAAAATGCAG
ACTTTGCCTTCCGTGATCGTTACCATCACTCCTCCTTTATCACCACCACAGACAAGATAGTCCATCCTCAGTCCAACTGAGCATGTAACAACTGTGCCCT
GCTAACCAGCTGGACTGAAACAGTGGACACATGGGACTAAATCATCACTCACTTGAAATATATATTTAATTTACTGCATTTGTCAGGTAGTACTCGGAGG
ACGGAGCTTTATTTCCTGGAAAATCTGAAG

>1017415 
ATCGATTTCAGGACATCCTGCATCCACTTTGTCAAAACGAGTAGTTTGGTTTCCTTGTGGTTTGTGTAGTTTCTTCCTAAAAGCGGAAGTTACATACCGC
TTTTAGCTTGGCGTCGCCGCTGTTGTTCATAAGAACAGGTTCCTGTTTTTCAGACCATGGCAAACGAGCACTCTCCTCTTCTTGTTCACGGGGTGTACAG
CATGATTGGGGATGCTGAAGATTCCAGGGCTGGATCAGCAGCGACAGGAGAGGGATCCCCCAAATCAAACCCCCGCAAACTCAACACCTTCTTTGGCGTC
ATGGTGCCCACCATCCTCTCCATGTTCAGTATTGTGCTCTTTCTTCGCACGGGTTTTGTTGTGGGTCATGCTGGTCTTCTCCATGGTTTCCTAATGCTGT
TTGTGGCCTACTTCATCATCTCCTTGACAATCCTGTCTATATGTGCTATTTCAACTAATGGTGCAGTGGAAGGGGGAGGGGCCTACTTTATGATTAGTCG
TTCTCTGGGACCAGAGTTTGGAGGCAGTATCGGCCTGATGTTTTACTTGGCAAAGGTATGTGCGTGTGGCGTTTATGTACTCGGCCTGGTGGAAGCCATT
CTGGACGTCTTTGGGAAGGATCCA
>1069036 
CGTGATCCTCTGGAGGTGTGGTTCTCTTCACTCTCCCCTCCTTCTCTAGTAATTATATATAACAGACAGGACTGAGCTACAGTTAGTAGAGTTGTGGAGT
TAAAGGCTAAGAAAGCTTTCAGGCTCATATTTAGCTTGTGTGTTTTACACAGGAACTGAGCGTTCGGTTATCAATCATTTTATTGATAACACAACCGATC
AAGCAGAAGTCATTCAACACATTTGAATGTACCGTCGATCACTATTAAGATCTAGTCCACAATGGATGTCTCTGTCTGTGTAGCCACCCAAAGCCAATGC
AAAGACCTTACCCTTATTAGTATATGTAGCTAACAGTTGCTTTTTACTTCCTGCTACTGTTTTTGTTTGTAGAGATAGGCAGGGTGTAGACTTCGTTTTT
TAACTTGTATTCTAATTACTTTGGATATTTATTTATTTATTAAGAAGAAATACCTCAATAATCCAACCCAGTTTGATTCACAATAGTCCAGAAGTGCAGT
TACTCTCCAGCAATGGAATCCACTACACTAGCATCCTTAGCAACTGTTACAATGCTAACAGCGGCCTCACAGACAGACATGTCTGGTTTTCTCTGGCTGC
TGGTGCTGGGCTTCGTCATCGCTTTTATCCTGGCGTTCTCTGTGGGTGCCAACGATGTAGCCAATTCCTTCGGTACAGCAGTGGGTTCTGGGGTGGTGAC
TCTGCGCCAGGCCTGCATCCTGGCCACCATCTTTGAGACTGTGGGTTCCATTCTTTTGGGGGCCAAAGTCAGTGAGACCATCCGTTCGGGTATCATTGAT
GTTCACATGTACAACGGCTCAGAGGCTGTGCTGATGGCTGGCTCCATCAGCGCCATGTTTGGATCTGCTGTTTGGCAGCTCGTAGCTTCGTTCTTGAAAC
TCCCCATCTCTGGAACACACTGCATTGTGGGCGCCACAATCGGCTTTTCCATGGTTGCTAGAGGTCATCAGGGGGTCAAATGGCTGGAATTGCTTCGCAT
TGTTGCCTCTTGGTTTCTTTCACCTCTTCTCTCTGGCATCATGTCTGCTATTCTCTTCTACTTTGTCCGCAAGTTCATCTTGAATAAGGAGGATCCAGTG
CCCAATGGTTTAAGAGCATTACCAGTTTTCTATGCTGTTACTTTGGGAATCAATCTGTTCTCCATCATGTTTACTGGAGCACCAATGTTGGGATTTGATA
GGGTACCATGGTGGGGTACTCTGCTGATCTCACTGGGCTGTGCCCTGCTTACTGCTGCGGTGGTCTGGTTCATTGTCTGTCCACAGTTAAAGAAGAAGAT
AAAAAGTCAGAATATTGCCGACACTAGTGGGACACAGCTTATTGAGAAGAACCCATCCTCAAACGGCCTCGTGGCCCATCCTGCCCCACCTCGAAGCTAC
TCTCCTGTTCCACAGACACCCCCTGCTGACAGCAACAAGGTGGCCTTTGACATCGGAGGTTCAGCAGAAACCGACCTGGACAGCAAAGATTTTGACACCA
AAGATTTGGATTGCACTCACGGTTTAAATGGCATTGCTGGAATTGTTGTCCCAGACTTGAGCGGAAGCCAGTTTCACACCATACACAAAGATTCTGGAAT
CTACAAGGATCTGCTTCACAAACTTCACCTGGCCAAGGTGGGTGAATGCATGGGAGAGACCGGAGACAAACCCATCCGCCGCAACAACAGTTATACTTCT
TACACCATGGCCATCTACGGAATACACGGGTCGTTGAAGGAGGGTGAGGGAAGCCGGACTGGACTGGATGGAGAGAAAAGGCGCTCGCGGTACGACAGCT
ATAACAGTTACTGCAATGCGGTGGCTGATGGAGAAGTTGCTGCAGGAGATGGAGCTCTGGCAGTGGAGGTGGGGGACGAGACCGTCAGAGAAGACTCACT
GGAAGAGGAAATAGATGAGCTTGAGTTAGACAAGCCAGAGGTGTCCACGCTCTTCCAGTTCCTGCAGATTCTCACTGCCTGCTTTGGATCATTTGCGCAT
GGGGGAAATGACGTTAGTAATGCGATTGGCCCTCTCGTTGCACTCTGGCTGATCTATGAAAGCGCTTCTGTAGCACCCACTGCTCCCACACCAATTTGGT
TGCTCCTGTATGGAGGAGTGGGTATCTGTACAGGGCTCTGGATTTGGGGTCGGCGGGTCATACAAACCATGGGCAAAGACCTGACTCCCATCACTCCCTC
CAGTGGATTTAGCATTGAGCTCGCCTCTGCTATAACTGTGGTTGTCGCTTCCAACATCGGACTCCCAGTCAGCACCACTCATTGCAAGGTTGGATCAGTG
GTGTCAGTTGGCTGGCTCCGCTCCAGGAAGGCTGTTGATTGGCATCTTTTCCGGAATATCTTTATAGCTTGGTTTGTGACCGTGCCAATTTCTGGTCTCA
TCAGTGCTGCTATAATGGCACTCTTCTATTATGTTATATTGCCTCTGGCCTAATGTTTTATGTTAAACCATTTACTCCTTGTAAATACTTACACTTTTGG
GCTTCAACTATGGAATGCCCCTTCGTCCTGTCCC
>1059836 
GCACTGCCCATCTCTGACTCTTTGCAATCCTTCTGATCTCCGTCATCTGAATCTCCAATGTCAAAGGTGACCCTGCGCTCCTCAGAAAGAGGAGGGGTCG
AGGGGGTGATAGAGGGCATGGCACTGGACTCCTCAGGGACCGGTTTCAGGATGGGACTGTCCCTCTTCTCCATCAGAGGACTCTCAGAGGGACTGGAAGA
CTTTAATTCACATTCGATCTTCTTCTTGAGCCGAGGGCAGACAGCAAACCAAACAATGATAGCGATGACCAGGGCCAAGCCGATGGAAATGAGCAGCACT
CCCCACCAGGGCAGCTTATCAAAGCCCAGCATTGGTGCTCCAGTATACATGATGGAGAACAGGTTGATTCCCATTGTAATAGCGTAGAAGAAAGGCAGGG
CCCTCAGACCATTGGGCACTGGATCTTTCTTTTGCAGGATGAACACGCGAACAAAGTAGAAAAGAATGGCAGACATGATGCCAGAGAGGACAGGTGAGAG
GAACCAAGAAGCAACAATTCTAAGAAGCTCCAGCCATTTGACGCCCTGCTGACCTTTGGCGACCAGTGAAAAGCCAATGGTAGCTCCCACAATGCAATGG
GTCCCAGAAATAGGAAGCTTCAGAAAAGAAGCAAACAACTGCCAAACAGCAGAGCCAAACATAGCGCTGACTGATCCAGCCATCAACACATGCTCTGTGC
CGTTGTACATGGTCACGTCGATTATGCCATTGCGGATGGTCTCGCTGACCTTGGCTCCAAGCAGCACAGAGCCCAGTGTCTCAAAGACACTAGCAAGAAT
ACAGGCCTGCTTAAGGGTAACTACACCTGATCCCACTGCCGTACCAAATGAGTTGGCAACGTCATTAGCACCCACCGAAAAGGCCAGGATAAATGCTATG
ATAAATCCTACGACTAGGAGCCATAGATAATCTGTCAGAGCCACTTGAGCAGCAAGGGTGGTCAAAATCGTTACCGTAGCAAGAGTTGTCGACACCATTG
TGCGTAGATGGTTTTCAAGTTATACGGAAGAAAAAAAAAAAACTTCACAATCTTACAGGGAAGAGAACCAAATATGTATAAATAATTCAAGCAGCAGCAC
ACTGGATATTTTAATCCCCAGATAATTGAGGTACTAGTGTTTCTAAATCTGTTTTCTGCCTCAGACCTACCTTCGCCCCTTCGCTAAACCAGCAAATCAA
AGCAATCCAGACCCCAGAGAGAGAATCTGCACTGCTCTGCTCTAAACTGATGTGTAACGTTAAGGGAGAGGGTGGAGTGAGGGCCTATTGCTATCCTCTG
AATAGACTAGATTTGTTACAGTTTGTTTTGGCTTGGGCAATTAGGCAGACATAGGGGACATCCATTGTGCAACAGACAAGGTGGGTGAATGGTAGCTCAT
TCCACTCAAAGAAAACCGTTGATAAATGTCGATTTAGATATTTTTGACACTGTAGCCCGCCCAGTCAACTTCCCGTAGCTGCTTTCCGCGCGCGCGGGGT
AAGACACAGTAAACGCTCTCGCTCTTTCCTAAGCACTAACGTCG	
						
>1063094 
AATAATTCACCATTTATCATTTCCAAGAGCTGAATATCATGTTTCATGTGTTTTAATAGAAAATATGATTTTCAGCTCTTGAGGCCCATTTGTGGACACA
TTACACAGACGAGTCATTAACCGGTTGTGTCATACGAGTAGCAAAACAAACAGCACTGTGGATGGTATGAAATGACAGTTGTTCCATGTCTTTGTCACCA
GACCCAAAGAAAGAGCCTCTCCTTAAAGAATCTATTACTGGTGTGTTGCAGCAAGCTAGAATTATATTCACGCCAACTTCTTTATAGTCTTTTAAAACCA
TTTTGAAGGTGCTCACTCCAGCTGTGTCTATTATGGAGATGCAGGAGCAATCTAAGATGATAGTATGAAAATCAGTGTTTTTTGAAATCAAGCTTACACT
TGCATCTCCATTTGTTTCATCTACTCTATCTGTCTTCTTCGCAGCCGTTTCTCTAGCTTTTTTCTCCAGTTTTCTTCTGCGGGTTATTTCAAGGAATGGC
TCAAGATCAGTTGCTTTATATAAAGATTTTAAAAAGAAGTCTTTGTTGGCGTAGAAAAGAGGCGCTTGAAAACGAAAGATCTTCACCTTTGGAACAGGTG
AAAGATTATCATACTCTTCCATGTCCTCAAAGTCGTTGGTTTGTTCAATTTGTCCCAGTAACGAAACCTTAGGATTCTGAGTCTGGACCACCACACAGAT
CATAGAGAAGACCACACCAATCAGCAGTCCAATCTCCACGCTAATTAAAGCAGTTGAGCTCATGCTCACCATCCATACAATTGCCTCAATCTTGCTTTCA
CGCCATTGCTTAGGGACGTCTAGAAATTTGCGCAGGGCGCCGCGCAGACTGACGATGATGATGCAGGCGAGGACACATTTCTGCAGGGCGTAGAAAAATG
GTGCAAAGAAAAGAAGAACCAGAAGAACCACTAAGGCACTCACTACACCGGAGACCTGAGTCTGGCAACCTGCTGAGTCCTTCACCATAGTTTTTGCAAG
GGCGGCACTTGTAGTGAAAGAATGGAAAAATGAAGGAATTATATTGCAGAACCCAATTGCTATCATTTCTTGGTTGGGCCTAACTGTGTAACCATTCTTT
TTAGCAAACATCTCAGACAGAGAAACGGTAAAAGCAAAACTGATGACAGCTAATGGAATAGCATCATATGCTACACGGGGCATCAGTTCAACACTGGGCA
CCTTTGGCGGAATGAAACCAGTTGGAATGGCACCTGAGATACTGGAGCTAAACTGTCCGTTTAGATCAGCAAAGTGGGAAACTACTGTGGCAACTGCCAC
TACAACCAGTTCTGTGGGCAATGGGATCTTCAAACGGTCCTTATAGCGATCCTGGATCTCTTTTCCTGCAAGCAGCACTATGATGCAGATGACACTTGTT
ATTAAGTCACAGAAGTTGGTTTTGTGGATGTTCTTGAAGATGTTGATCCAAGTGACCACCACTGTGCTGTAGCCTTGGTGTCGAGGGATCTTAAGACCAA
GCAGGTACTTTGCCTGGACAGTGAGTATAGTGCAAGATGCCCCAGTGGCAAAGCCATCAAGCATAGGAGCAGACAGATAAACAGAGACAAACCCCAGCCT
GAGAATGGCCATCAGCACCTGGTAGACTCCAGCAAGAAATGTTAAAGCTGTGGCAATGCTAATGGCGTAGCATTCCTTTCCACATTCCAAATTCAGTGCC
ATGATCTTCAAGTTGACCAGAGTAGTGTTAGCATCCCCAGTGCCATTTAACCCTAATG
>1054148 
TTCTCAATCGCCATTGTTGGTTTCGCCATTACTGTTTCTCTGTCCGAGATGTTTGCCAAGAAGCATGGGTATATAGTGGACCCTAACCAGGAGATGTATG
CTATTGGTTTCTGTAATATCATTCCTTCCTTCTTCCGCTGTTTCACAACCAGCGCTGCTTTGACCAAGACTCTTGTGAAGGAGTCGACTGGTTGCCAGAC
TCAGCTCTCGGGGTTGGTGACCGCTCTTGTGTTGCTGCTCGTCCTGCTTGTTATAGCACCTGCCTTCTATTCATTGCAGAAATGTGTTCTGGCCGTAATC
ATAGTCGTCAACCTCCGCGGGGCACTGCGAAAGTTTGGGGACATTCCCCAAATGTGGCGTGTCAACCGTGTGGACACTATCATCTGGCTGATTACTATGG
CTACATCAGCGCTAGTGAACACTGAGCTAGGTCTGCTAGTTGGAGTCCTGGTCTCTGCGTTCTGTGTGATAGGCAGAACCCAGTCCGCCCAGGTCCGTCA
GCTGGGCCAAGCAGGGGACCGCGAGCTCTTTGAGGATCTTGCGTCCTACAAGGGTCTCCAGAGCCAGCCAGGGGTGGCTGTTTTCCGATACGAGGCTCCC
ATCTACTATGCCAACCAAGCTCTTTTTAAGAAGTCACTGTACCGCAATGTGGGTCTGGATCCACTTAAAGAGAAGGCCAGGCGCAGGAAACTAGACAAGC
AGAGGAATCAGAAACAAGGTGGAGAAGACCAAAAGCAAGAGCTAGACGTGTCCACCAATGTGTATCTGCTACAGCACAACAGCTTGCACACATTGGTCAT
AGACTGCAGTCCAGTGCTGTTTCTAGACACAGCTGGGGTCAATGCTTTGAAAGAGGTATGCAAGGACTATAAGGGGCTGGGAGTCAATGTGCTTTTGGCA
CAATGCAACACCTCCGTTATTGATTCTTTGCTGAGGGGAGGCTATTATGACCCAAAGAAAGGGACTAAAGAAATACAGTTTCACACTCTTAGAGATGCCG
TCTCTTATGCCCAAAGCTTGAAGTCACAAAATGGCGATTGTGACACTGTTGTGTAACACTTTGTAATGTATTGATCTGAAGTTGTCTTTGTATTTAATAT
GTCTGTTTTGGCAATTCAGAGCTATAGGATTGTTTATATAATCTCATGTCATTCAAAATCTGTATCACTTTTCTTATATACAAAAGAAGATATCTAGAAT
GTTTGCCTATGCACCAAAAGCTGTGTTCTATGCACTTAAGTTAATGGGGTCCAAAACATTGACTTGCATTGCAT
>1068556 
ACTGATTTAATGGTTTTGGCTCCTACTGAGTCAATAAAGTTAACAGGAGTGAAGTCCAGTATGATGGTGTGAATGGGGGTTAGACGCTGGAGAAAGAAGT
CGTCCTCAGATTCAGACTCAGTGTGGTTCTCATTCATCTGGCCATTGGTATACACATGATCCATCTGCTTCTTCGGCCCAGCCACCACCTCATGAGTGAC
GCCCAGCTCCACATCCAATAAGACAACTGCATTTTTCTTCGCTGGAGAGCAGTGGTTTACAGCCTTCCTCTCCCCGTTGTCTCTTTTCGCATAGTTTAGC
TGTGATTTCCTGCCAGCGAGCAGTTGTGCTGGGTCAATTCCAGTCTTTGCCTTGAGGGCACTCACATACAGGTCACTGTTTGCAAAGTATATGGAAGTAT
TGGACTGAAAAATCTTAATTCCTGAGCATTCCTCAGCCTCTTCATACTCATCCACATCAAAGTAAAGTCCTGTATCTGGGATTTGTCCAAGAAGAGAATT
TTTAGGGCATTGTGTTCTGTAAATAACTGTGAGTATGGCAAAGCCCATGGCAACCACCAGACCATAATCCAGACCCAGAAGAACTGATGCAAAAAAGGAC
ACCAGCCAAATCGCCAGTTCAATCTTGCTGGTTCTCCATAATGCAGGAATGTCTTTCAATTGCTTAAACATCCCAAGAAGATTGACCATGATGATAGCAG
CCAACACCGTTGTAGGTAATGGCTGAAAGACAAATCCAACGGCCACCACCACGAGTAGCACAAGCATGGACGCCAAGAATCCTGCAATTTCAGTATGTCC
TCCTGTGCTCTCCTGTACCAGGCTGCGAGACATTGAGGCGGTAACGGCAAACGTGTGGAAGAATGAACTCATAAAGTTACAAAGTCCCAGCGCGATGAGC
TCCTGATTTCCATCCACACTGTAGCCATGCTTAAGAGCAAAGATTTTGGCTAATGATATCGCAATCGAGAAGCCAACAACAGCTATAGCGAAGGCGTCTG
GGAAGAGGTTAGGAAAGACCGAGAAGTCTGGAATCTTGGGTGGCAGCAACCCTGTGGGAATTTTACCCACAACTTCTACTCCATAGTTTTCAGACATAAC
CATCCCATACGAGATTCCAGTGGACATAATCACCACAATGATTTCTCCAGGTATGGGGATGGGTAGCTTCTTTTTGAAGCGTTCATTGAGATCTTTGATG
AAGTACAGGAACACCGAACACACCAGTCCAATAATTAGCGTGACAACATTAGTGCTTGCAATGTTCCTGAAGACAGCATCAAGACTATATACTACAGAGA
GAGGCCCGTTGAAGCGCGCAGTGTGCACTCCCAGCAGGTACTTGATCTGCGACACAGAGACGTGCACAGCGGCAGCTGTGGTGAAACCTCGCACCAGCGG
CTCAGTGAGGTAAATAGCCAGGAAGCCAAATCTCAGCAGACCCAGAACAAGCTGAATGATTCCTACTAGGGTTGTCAGAGCTACAACCACCTCCACTCTT
CTGGCATCACGAGCCTCAAAATCCACAACCTGTGACGCGTTGGTCCCATTGACTGCAAACATGGAGTCTGGGGCCTCCCTTACAGCAACCCCGCCAATCA
TCAGACTGATTACTGCGAAAGTACCTATTGATATATGTTTGGAGGTACCAAAGAATGTGTATAATAGTACAGGATAAAACGATGAATATAAACCAAACAC
TGGAGGAACAGCTGCCAACATCGCATATGCAAGACCTTGAGGTAGCTGCATTACACCCGTGCTGATGCCAGAAACTATGTCTCCAAACAAGTATTCCTTT
AGTGGATATGATGGCAGCCATGTTAAAATGGGCAGAAAACCAAATACAACAGATTTGGCTTTATCAGACGAACAGCGGAGATTCTCAGCTATTCTCCGTT
GAAAGGACTTGGATGTCCTCTTCTTCCTATGCAGAAGCTCTGAGTCAATATAGCCTTCATTGAATACGGGACGTTCCACGCGGTACATCAGTGTAGCAGA
CGGTTCCTCACTAGCAGTTACGTGCTCCATAGCAGCAGTGGAAACACAGGCATGTCAGGCTATGGTGACCTCGTGAATGCACTCGTGTACTTGCTTTACT
TCCTCTTCCCGTTTTCAATGAATGGTAGAAAGAGAGCACTCTGTGAAGAAAGAAAAGGGCTAAGAATCAACTTCAAACAATCACACACAATGCTGATTTA
ATTCAGACATGTTTTGTTGATCAGCTATTAAGTAACAAAACATTTTGTCACACTGACAACCCCCTTGGTTTTATTTGGAGACTTGCAGTGGTCAAACTCT
GCTGGTGTATAATTACAAGCTCTCAAAATAATCATGAATGACAGTCAACTTTAGCCATACAGTGATGATCTATCATGTGATGACATACTGGATACTTAAC
ATACTTAAATGCTGCATCAAACACAAG
>1059638 
CTCTGCCACATCCTTGTTTGTTCACACCATCTGAGTGGCGTTCAACACCCTGGATGAAGCACTTCAGCTCTTTTCATGATCCTTAACTGATGGTGTTGTG
GTGGAGCTGAAGGTCAGCAGCTCTGGGATCTTCTGATGGAGCGGGTGACTGGTATCCGCTGGTATGCCGCCCTGCGCTCTTGTTTTCCCATACTCACCTG
GCTGCCCAGGTATAACCTGACCTGGCTGAAGATGGACCTGATCGCGGGTCTGACGGTGGGTTTGACCTCGGTTCCTCAGGCTCTGGCCTACGCGGAAGTG
GCCGGTTTACCTGTGCAGTACGGTCTGTATTCTGCGTTTATGGGTGGTTTCATCTATTGTGTATTTGGGACATCTAAAGACATCACGCTGGGCCCGACCG
CCATCATGTCTCTGCTGTGTTCGGCGTATATCGGTGGAGATCCTGTGTTTGCGGTGGTGCTCACGCTGCTGTGTGGCGTCATCCAGACGGGAATGGCTCT
GATGAGACTGGGCTTTCTCTTGGACTTCATCTCATATCCAGTAATTAAAGGCTTCACCTGTGCTGCTGCTGTCACCATCGGCTTCGGTCAGGTCAAGAAT
ATTCTGGGTCTGAAGGAGATCCCACAGCAGTTCTTCTTACAGGTTTACTACACCTTCCACAAGATCCCCGAGGCCAGAGCCGGAGATGTGATTCTGGGTC
TGTGCTGTCTGTTCTTCCTGGTCATGTTGACGCTGATGAAGAATTCTCTGGATTCGTCTGAAGACGAGGCTCCTCTCCTCGTCCGGTCTGCTCGCAGGCT
GGTGTGGAGTTTAGCTACTGTCCGGAACGCTCTGGTCGTCATAGCAGCGACGGCTGTTGCGTATTCTGCTGAGGTCACCGGACACCATTTCTTCAGTCTC
ACCGGGAAAACTGCCAAAGGACTGCCTCCTTTCAAAGCCCCGCCCCTTTCAGAGACTGTAGCCAATGGCACAGTGATTACTTTCAGTGACATCGCGAAGG
ATTTAGGCGGCGGTCTGGCTGTTGTTCCTTTAATGGGCGTCTTAGAGAGCATCGCTATTGCAAAGGCTTTCGCCAGCAAGAATAACTACCGAATCGATGC
CAACCAAGAGCTCTTTGCCATCGGTCTCACGAACATCATGGGCTCGTTTGTGTCGGCGTATCCCGTCACGGGCAGCTTCGGAAGAACCGCTGTGAACTCT
CAAACCGGAGTGTGTTCGCCCGCTGGAGGGATCGTCACAGGTGTGATAGTGCTGCTGTCGCTGGCGTTCCTCATGCCGCTCTTCTTCTACATCCCTAAAG
CATCACTCGCTGCCGTCATCATCTGCGCCGTCAGTCCCATGATAGACTTCAGAGTGCCAGTCCAGCTCTGGAGAGTCAAGAGACTCGACCTGCTGCCGTT
CTTGGTGACGTTTGTGGTCAGTTTCTGGGAGGTGCAGTATGGCATTTTGGGAGGTGTGGTTATTTCTGGATTCATGCTGTTGTATATCGTGGCCAGACCC
AAAGTGAAAGTGTCTGATCACGGTGTGCTGCT
>1061674 
GTACAAAAACTCCAGTTTTTCCTCAGGAAACAGGCAGTTACATTTTGGTCTCACTGTCAGGGATCTTGGCATTCTCGCACTCGCTCTCCTGAGAGATGAG
CTGGTATGACTTCTTGGTCTCGTTCTCCTCCACTACAGAGTTTCCGATCTCGGCGTCGATAGCACATAGCTCGTGACGTGACAGGTGCTCCACAATGCCA
GCACCGATGGAGTCGCCCAAAACATTCGTGGTGGTGCGCAGCCGATCTAGGAACCAATCAACTGCGATAATTAGAGTGATGTCATCAGTGGGCAGTCCTA
CAGAGGTCAGCACTATCACCATGGTAACCAGGCCAGCCTGAGGGATTCCAGCTGCGCCAATGCTGGCTGCTGTTGCTGTGATGCTGATGGTTAGGATCTC
TCCAAAGTTCAAATCCATGTCATTGACTTGTGCGATGAAGATGGCAGCCAGAGCCTCGTACAGAGCGGTGCCATCCATGTTTATGGTGGCTCCAACAGGC
AGCACAAAACGGGTTACACGTTTATCCACATGGTTATTCTCCTCTAGACACTTAAAGGTGATGGGCAGAGTGGCAGAGCTGGAGGAGGTACCGAGTGCAG
TGACAAGGGCTTGCAGAAGTCCAGCGATGAACACAAATGGATTTTTACGCGTCACAAGGAAGTAAAGCAAAGGCAGTACGATGACTGCATGTATCAGTAG
GCCAGTGATGACTGTGATGGTGTACATGCCCAACTGGCCTCCCATTTCTGATACATCATCCATCTCAACTATCTTTCCTGCAATCAGGAACATTATGCCG
AGAGGAGCGTACCATATGATAATGGAAACAAGCCTCATGATGGCCTCATTTAGACAGTCAAAGAAATCCCGTAGCGGTTGACCCTGTTCCTTCATGCTCC
CAATGATGAAGCCAAAGCACATGGAGAAGACCACGAGTCCGAGCGCGTTGATTCCATTAACCGTTCCCAGCACTGGAATCATCTCTTCACGTTTGAGTTC
CTGCGAGCCGTTATTCAAACTGAACAATGTCTCGTTCACCAAAATCTTAACTGTGACCACTCGCTTGACATATTGCGTTTTAAACTGTTGAGTACAAGCT
TGCACTAAATTAGGAGGAAACATGTTCCTGATGAGATCGAGGAAGGCATCTGCTGGACTGACTTGTTCTATCTTCTCCTGTTTGGTGAATTCGTCTTTAG
AGCCTCTTCCCGGGTGGATGATGAGCACCATGACGATCCCGATGAACACAGCGATGATAGTGGTGGTGGTGTAGTAAACTACGGCTCTCATACCCATCTT
CCCTGAAGCTCGACTGTCCAGAGCGGCCATACCTGTGATTAAACTGGACACCAGCAGGGGGAGCACCAGCATCTGCAGCATTCTCATCAGCAGCTCTCCA
GGAAAGGAGAAGTACTTCACCTCTCGATAGGACATTTTATACGGCCGCAGTCCGAATCCCAGAATTATACCAGTGATGACGGCAGCGACGGTGAAGATGA
CGAAGGCATTCCGCCTGAAGAAGCCTCTGACGTCATCAGTGGTGATGTTCTGTACGGTGTTGCGTGCCCGCTGTGAGCGCTCTGTGAAGCCGTCCCGCAG
CTGCTGCACTCTGCTGCGCTGCAGACGCGTCTCTCCGTTACTCTGAGTCATGCC
>1035372
GAGAAGGTGTTCACTGCAGCCCCGTCCCTTTGGGAGGATGTCAAAGTCCTTATTCACAACCACACGGATTCAGATGGAATACGGAAAAAGGTCTTAATTG
GTGTTACGGAACAGTCCTCTCCTGATGACATTGTTGCTGTGTTGAACAAAACTGGTGTGGACCTGCTCCTCACTGATGCTTTAAGATCCACATCTGCTCT
GGACGTTGCCAATACTGTTGATCGCTTGTATTCCGCTTACGGTCAGACCAGACTGGCTTGGAACATAGGTGGGCGTATTGCTGGACACCTGGCTTCATTG
GTGGGACTTGCCAAAATCAAGTTGAGTCAGCTGCTGCTGCTCACTCTACCAGGCACACCGGTGTTTAATTATGGGGATGAGATTGGACTGCAAGATGAGG
TGACTAAAAATCCAATAATGGTATGGGGTGGAGAAAATATGACAGAGAACAAGGGTGAAATGGCCACTTTCCGTAAATTCTTCAAGTCTGTGAGTGAGGA
AAGGTCGAAAGAGCGCTCTTTGCAGCATGGAGAATACTTGCCTTTGTTCAGCTCGACCTCTGCCATGGCCTATGCGCGAAGCTGGGACCAGAATGAACGC
TACCTTATTGCACTCAACTGGCACTCGACAGAAGCTGTCACTCTTCAGCTGAAGCATGCCGAGATTCCTGAACATGCTACAGTAGTGTTCAGTACTACTG
GTGATAAAGTTAATAATGTGCTTAACCTTGCACAGCTAGAGGTAAAGCCAGAACAAGGTTTAATGCTGAAGTTTCCTTACACTCCCTAAAGACACATTGT
AAACTCAGTTTGCGGATGTTGCTTTT
>1057762
TGATTGGGTTGGTCAACTTCCTAAAGGTTGCGCTATCAAAATGACTGTGGTCTTTTAAACTGCAACCAGGCTTGCGGGTAATTACATCCATTCATTTCGA
GGAACATGGGTAATTATTCATTTCAAGCACATTTTTGCGCTCTACCATGCAGGGTCGGTTTACTCTAGACTGGGCTGTAGTGTGTGTTAAAACAATCCCT
GACTGTAAGGATCACTGGTGCTTACCTGGTGGACAGGGCGCAGAGGGAGCCAACCGCCACAGCGTACGTGGCTCCTTCCCAGCCGACATACTTAAAGGCC
ATGGGAAGAGGACTGTTCTTATCCAGCATGTAATACGGCATCATCATGGTGAGGGCGGCCGATACACCAAAGTACGCTACAAAACAGATAAGCAGGGAGG
AGACGATGCCGATGGGAATGGCTCTCTGGGGGTTCTTCACCTCCTCACCTGTAGTTGCGATACAGTCGAACCCAACGAAGGCGTAAAAGCAGGTAGCGGC
CCCTGATAAGACCCCTGTGAAGCCGAAAGGCATGAACCCACCTTCACCCAGAATCTCTTTTGTTGGCAGGGGCTGTGTGGCATTAATGGTGGAATTGGTT
CTGTTAAGAATCTCATCAGGGTCCAGGTGCCAGTTCTTCAGGGTACCTTTGACCAGTCCAGATACAACCATGAACAACAGCACCAGGATGTTGATGCAGG
TGAACACTTTGTTGACCATGGCTGACTCCTTCACCCCGAAGGCCAGAAGGCCTGTGAGAGTGAGGATGATGAATACAGAAAACATATCTGGGTACTCCGC
CAGAATACCCGGAGCATTCATAGGCATGTACTGTCGACAAAAATGCTCAATTTGTTTTCCAATCAGCTCATCAAATGTGGCACTCCAAGCTCTGGCAACA
CTTGATGTACCTATAACGTATGAAAGTATAAGGTTCCAGCCAGTTATAAAGGCCCATAGTTCCCCTACAGTCACATAGCTGTACAGGTACGCCGAGCCCG
TTTTGGGCACTCTCGCCCCAAACTCTGCATAACAGAGGCCCGCGAGCACTGAGGCCAGGGCTGCGATGAGGAACGACAGCACGATGGCCGGTCCGGCGTT
TTCCCGGGCCACCGCTCCAGCGAGGACATACACCCCAGCTCCCAAGGTGCTGCCCACACCAAGAGCCACAAGGTCAAAGGTGTTCAGACATCGTGAGAGT
CGCGATTCCTCCGAGTTGCAGTCGATAACCTTCACTCTCAGCAGCTGTTTCCCGAAACGCAGAAGCTTTTTCAAAACCATCATTGATTAGATTTGACGAC
AGCTTCTTTTTGTGCCTCGTTTTTCAAAATTTCTCCTCTCACAATGTTTCTGCTTCACCCACCAACGCAGAGGATTCACAATGTTCGGAATGTTGTTTAG
ATGTGTTGTTTACCTTGCAGCTGGTCTCAGTGCA
>1068818
TCAACACTAGGGGTCCCTGTTGTACTTCACAACCTCATTCTGTGAAACCAGGAGGTGGAAGAAAACCATTTTGGACCCAAAGGTGCACGAACAACACGCT
CGGAGCTCGATCCCGACAATAAAATACCCTGTACACAGTCAGCTCATTGTCTGCCAGACAATATGGCCATTACAGTACTAGCGATTGCAGCAGGACATTC
AAACCAGCATTTACAGTACTGGAGAGCCGAAGCTGCACAACAACCTCTAACGGAAAACACTTAGAGTTCTTTAAAGAATCCTTTAGCAATTGAGATGTTT
GGGGCAGTTTCTACAATAAATGAGCCACGTTTTCACAATAAATCTGTAACTTCAACAAAAATAGTAGGGCAACATGCCCGTCGTTCCCTCCCTATCAAGG
AGAAATGCCCTCCACTTCACTCTCCTCACCGCCTAGGTATATGGGGCTTTTGTTCTGAAGGGCCGGCTCGTATTTTCGGAGGGAGCTGTTCATGCCTTCG
GTGCTGTTCCGGATGCCGTAGCCAAAGTAGATTGCGAAACCGATACCCATCCACACGGTGAAGCGGCACCAGGTGGCCACGTCCAGCTGCATCATGAGAT
AGATGTTGACAAATATACTGAACAGAGGCAGCCAGGGCAACAGAGGCACCTTGAAGGTGAGAGCTTCCTTGCTCTCAGGCTGCCTACAGATCACAATGAC
ACACAGGATGCACAGCAGGACCAGGATGACACACGCCATCACCCACACGATCTCCAGATTCATGATGGCTTCCAGACGCAGAGCCAAAACCATGCACAGC
ACAGTGATCAGCCCAGAGATCATAGCGGTTGTGCCGTAGACAATAGTTCCTGACATTTCAGTTGGCGAGTCCTTGGAAGGAACCAGGAGGAGTTTTGGGG
AGAATTTCTCTTTGCGGGGTTTGTCATCCAGGTCTATGCCATATTCATCTCCACTATCTCCACATACGGCCACCTTCTCCCCACCGACCAGCTCCACCAG
TTTCTCAGTCTGACTGGAAGAGCTCAGGTTGCCTGGCTGATATCTGAGGATGAGAACGCACACGGCCACCAGAGAGTACGCAAGCAATGTCCCAATGGAC
ATGAGATCAACCAAAGCAGCCAAATCAAACAGAAACGCCATGAGAGCTGCCACTATTCCAGACACAATAGTCGCCAGCAGTGGAGTTTTGGTTTTCTTGT
TCATCCTAGAGAGGGGACGGAAGAGCAGCCCGTCCTCTGCCATAGCGTAGATCACTCGAGGCATGGGGAACATGGAGCCTAACAAGCTTGTCGAAAGGGC
ACAGAGTGAACCAATGGCTACGATATAGCGTGCCGGTGCCCAGCCCACGTAACTGAAGGCCTCGGGCAGGGGGCTCTGGGTGTTGAGTTTGTAGTAGGGC
ATCATGAGCGTAAGAGCAGCTGAGACACCAAAGTAAGCAAAGAAGCAAATGAGCAGAGAGGCCACAATGCCCACAGGGATGGAACGCATGGGGTTCTTGG
CTTCCTCACTTGTTGTAGCAATGCAATCAAAGCCAACAAAGGCGTAGAAACAGGTGGCTGCGCCAGATAAGATGCCGCCGAAGCCAAACGGCGCGAAACC
TCCGCTTCCAAATGTCCTTTCAACCCGTTCTGGTTCGGTGATATTCGTATCATTGACAAAGTCCTCATATGTGAGGTTCCAGTTGGCGGTGTTGCCTTTG
ACGAAGCCAGAGATGATGACAAAGCCCAGCACTATCAGGTTGATCCCAGTGAAGATCTTGGTCACCAGAGCAGACTCACTAACACCAAAAGCAAGCAGTC
CAGTCAGCAGCAGGATGAGAATGAGGGCAAACAGGTCTGGATATTCTGCAAGAACTTTCCCAGGAACCTTCATGGCCATAGACGCCCTGAAGAAGTTAGA
GATCTTCTGCTCGATCAGGTTATCGAACGTAGAGCTCCATGCTCTTGCCACACTAGCTGTACCTATAACGTAAGAGAGGATGAGGTTCCAACCAGTGATG
AAGGCCCAGATTTCTCCCACTGTCACATAGCTGTACAAGTACGCAGACCCAGTCTTAGGGACTCGTGCGCCGAACTCTGCATAGCACAGTCCGGCCAGCA
TGGAGGAAAGTGCGGCCACAAGAAAGCATAAGATGATAGCAGGACCTGCCTTCTCTCTCGCAACCTCCCCAGCCAGCACATACACTCCAGCACCAAGTGT
GGAGCCCACGCCGAGCGCCACCAGATCTAGTGTAGACAGACACCGAGCGAACCGTGTTTCCTCACCAGAGCAGTCCAGCACACGACGACGCAGCAGCGCA
TGTCCAAAAGAGGCCAATTTGTCCACCATGATTAATGCGGAATGAGGTGACAGGTTCTTGGTTGTGCTTGTTCTTAGGATCTCTCTGTTACTTATACGCC
TCTTGGTTTCTGATGTGAAGGCGCCGATGTCTTGAGTCCGTCGTATTTACCTTTTCAGCCTGTGTGCGTCTGTGCGAGTACTCA
>1063888
ATCGTGGGGAACATGATTGGCTCAGGCATTTTTGTGTCGCCAAAGGGTGTTCTATTCTACAGCGCCTCCTACGGACTGTCTCTAGTTATCTGGGCCATTG
GTGGCATCTTTTCAGTAGTGGGTGCTCTCTGTTACGCCGAGCTCGGCACGACAATAACTAAGTCTGGGGCCAGCTATGCCTACATCCTGGAGTCGTTTGG
AGGCTTCATAGCATTTATACGTCTATGGACATCACTGCTTATCATCGAACCAACAAGCCAGGCCGTAATTGCCATAACTTTTGCCAACTACTTGGTTCAG
CCGCTCTTCCCCACCTGCGAGCCTCCGTATTCTGCTTCTCGGCTCATTGCTGCAGCTTGTATTTGCCTGCTGACCTTTATTAATTCCGCTTATGTTAAGT
GGGGTACCAGGGTGCAGGATGTCTTCACTTACGCCAAAGTGCTGGCCCTCATCGTCATTATTATCACGGGGATAGTGAAACTGTGCCAAGGTTTTACAAT
GAACTTTGAGGATTCATTCAAAGGTTCATCTCACAACCCAGGAGATATCGCGTTGGCATTGTACTCGGCTCTTTTCTCGTACTCAGGCTGGGACACGCTT
AACTTTGTCACAGAAGAGATTAAGAACCCTGAAAGGAACCTTCCTCTCTCCATTGCAATCTCAATGCCGATTGTTACGATCATCTACATCCTAACAAACG
TGGCCTATTATGCTGTGCTGGACATGAGTGCCATCCTTGCCAGTGATGCTGTCGCTGTGACGTTTGCAGACCACACTTTGGGAGTGATGAGTTGGACCAT
CCCTATTGCGGTTGCTTTATCCTGTTACGGAGGTCTTAACGCTTCTATCATTGCTGCATCCAGGTTGTTCTTCGTGGGAGCTCGAGAAGGTCATCTTCCA
GATGCTTTGTCTATGATTCACATGGAGAGATTCACACCAGTTCCTGCTCTGCTATTTAATTGTGCCATGGCACTGATCTACCTTACAGTGGAGGATGTTT
TCCAGCTGATTAACTATTACAGCTTTAGTTACTGGTTTTTCGTTGGCCTGTCTATCGCCGGGCAGATCTACCTTCGCTGGAAAGAGCCAGACAGGCCCCG
ACCACTGAAGTTGAGTCTGCTGTTTCCCATCATCTTCTGCTTGTGTGTTGTGTTCCTGGTGGCTGTGCCACTTTACTCTGACACACTCAACTCACTCATT
GGAATTGCTATTGCCCTCTCCGGAGTGCCTGTTTACTTCTTGGGTATCTATCTTCCAGAGTCCAAGCGCCCACCCATAATCACTAAACTGTTATGTGCCA
TCACCCGTTTCACCCAGTTTAGCTGTTTTTGTGTGCTCACTGAGTTAGACACTGTTGATTAGAACACTTGCTGCACCCCTTTGACCCACAAACCCACTGG
TTCGGGGTGAGGAAACCATTATCTGGAGCAACAGGAAAAGGATGTTCCACACTTTTAAAGACACAGATGCACTCTTAATGTCACGGCGTTGGATACTTTT
TCATTATTATAGAAGGGATCTGCTAAGGCCACAGTGCACTGCAGTATTAGAAATATGACCCTGAGAACCATATGGCATGAAAATGAAGGCCATTTCGAAG
CTCTGGTTCATAATGGTACCGGAGAGCTCGTGATGCTAACACTATCTGTATTCCTCTCAGAGAAATTAGGACATAAACAGGATGCAGTGATTTGTGTGTG
CCATTATGAAGAACATGGTCAAGAATTAAATTGTTTTTATGTAACATTTGCACCTTTTTTTAATCCAACATGATTTTATTTTAGAGTCTAGTTTTAAAAA
TGTCTATCTGTTTATTTATCCACATATTT
>1018741
AGGATCATGTCGTACATCAGTGTAAAACGTTACACACCTTCTCCAGCTCTAATGTTTAATGGCATCCTGTCAATCATCTACATCATGCCTGCAGACATAA
ACACTCTGATCAATTACTTCAGCTTTGCTAAGTGGGTTTTCTATGGGCTCACATGTCTTGCGCTCATTGTTATGCGATTCACTAGGAAGGAGCTTCAGAG
ACCCGTCAAGGTGCCGATAGTCATCCCTGCTCTGGTGGTGATTGTGTCCTGTTATCTGGTTCTTGCTCCCATCATAGAAAAGCCTGAGTGGGAATACCTG
TACTGCACAGTGTTCATAGTCGGTGGTCTTCTCTTATATGTGCCCTTCATTTACTATAAATTCAACTGGACTCGCCGCATCATGAGGCCACTCACCATGC
ACCTTCAGCTGCTGCTGGAAGTCGTTCCACCTGAAAAGACTGAGTGACAGATATCACACTGGAGGACAGTCACAGATGTAATAACCAGCAGTGGACCACA
GACTGATCCATAGAAATGTGGATAAAGGATCCTTAAAGGGAACATGGCTTCACATGGACAGATTTCTTTATTTTATTATTATTTCTTATGCCTGACCAGC
CATTGTTTTACAAGTCTTTCCTGGGTCACAGGGAG
>1061224
ATTGGATTGTGCAATATTCATTAGTTTGCAAACCATATGCAACTACTGCTAAGATCTCTATAGAATTTACAAGAGGTACGTCCCTTTGGCCTTTTGGAAA
TGGCTAACGGTAGACGTGTTTCAACGGATGTGTATTCTCTGGACAGCCCAAGGCTGGACTGTGCCCTTGCCAAATATTGTGAAGAAAACAGCTCCAAATA
CATTGATCGCTGCAGAGATGTAGAAGACAATTTGCCACTCTGGAATGGTGTTAGATTTGGTCAGAGATCGTGCTATTACAGGGCCCACCATGCCAGGTAT
AGTGGCAAATGAGTTTGTGATCCCAAGCAATATCCCAGCATATGAGGGAGCAATGTCCAAATGGTTGATGTTAAATCCAGAGGCTGAAATGCCCCCTAGA
GAGGAGGAGATGGAGAGGAAGGCTATAGCCAAGACATAGTTACATCCAGTGTAGCCAGCAGCCACCAGGAAGACAGCTGGTCCCACCATTCCTACTATAG
TGAATGCCTTACGCACAATTACAGTGCAGATAAGATATCTCTCTCTCAGGAGGTCTGCCAGCTGTCCACCCAGCAAAGCCAGCAACCAACAACCAAGGTA
GGGCAGAGCCGAGAGCATTCCATTCTGCTGGATGCTGAATCCAAGTACATCATTCATGTAGGTGGGTAAGAGAGTCAGCAGAGTGTAAAATGTCCAGTTG
TAAGAGAAGTGTGCCACAACTATGGCCCATAATGGCATAGATTTGAGGATTGATGTCCATGGGATGTAATCTGTGGTTGGAGACAGTTCATTTTTTAAAG
AAGCCATTATGTAAGTCTTCTCAGCCTCCGTTATCCTTTTGTGTAAGCTGGGACTGTTACTGACAAAGCAAGCCCAAAGGAAAAACCAAACAAGTCCAAC
AGCTCCAAATATATAAAAGACGTACGTCCAGTCTAGGTAAAAACATATCTGGCCAGACAGAGGAAGAGCCACTACAGTTCCCAGCTGAGCACCTGTGTAA
GAGATCGTGAGCAGTCGGCTTCTCTCCAGAGGTGGTGCCCATGATGCCCACATCGCATGCATGGCAGGATATGACACTCCCTCCCCAATGCCTTCCAACA
CCCTGACAGCGATGAGGTAACCAGCTCCCAGATCAGCGGCTACTGGAGTCAGCAGGGTGAAGATCACAGTGCAAAAGATGCCGATACCAAAGAGCCACTT
GGCACCATACTTGCGTGCCAAGTAGCCACCTGGTATCTGAGTAAGTATATACCCATAGAAAAAAGAGCCCAGGATCCATCCCTGAGTCTCTGAATCCCAG
TCATACACACTGGCAGTGTGATTGTGTTTGGGCACAGGGATGCTGTGATGAGGGCAGACGGAGGAACTGTTGTTGGCCCTGGAACTGTTTTTCAGCATGT
CCACCATTGCCACACTAAGGTTCACCCTGAGGGCATATGCCACAAAGAAGCCATAACAGGACAAGAAGGCCAACCCGTATCGTGAGGAGCAGCAAGCAGG
AGCTTTCTGAAGGTCTCCGGTGTCTTCCCGGCGTAGTAAAGGCTGGGCATGATCTTCAGTCTCTGAGTCTGACGCTGAATGCTCCATCATCTTGAGCAGC
TGCTCTCCGGCCGCCTGAACAGCAGCAC
>1062834
GTGTATTGCTGGTTTTTGAACTGCTTTGGTTGCAGTAATGATTATATTAAAGCAACTGCTACCATAAACCAACACAAGTGCTACAGGGTAAAATAGAAAT
GAATGATCGCAAACTATTCAGTAACACACTTCATACTGTGGCTACTAGTGATCTATAACAGATCTCCTACAGCTTCTCTTCAGCCAAAGAAAAGCCAAAC
AGATAATAAACAGTCTCTGAAGAACCGTAATGAAGAAACCAGTGACTGTTGAGGACGTCCCTCTTCAGAAAGGTTTCTGTCAGAGCCTGTCATTTCTGCT
GTTCTGCTCTTGTCCTCTGTGCTCTCAGATGTGGATGTTGTGGTAACGGCCCTTCGCTAGATCTATGTCCACTCTGCGAGCTTCAGCGAAGCTTAAAAAT
GTTCCTAAACCCAGCAGATTCACAACAGTGATGATCCCAAAAACTGACGCCCAGGAACCAGTGGCCTCGATCAGATACCCAGAGAAATACACCATGATGA
CCCCAGTAAATGCTCCACAGGTGTTCATTACTCCAAACAGAGCCCCAGCACAGGATGGAGCGAGATCCTGAACATTCACTGAAACCCCACTGTGGCTGAA
TGTGGTGAGGCCCATAGTAGCAGACACGAAAGCCACCGCTGTGGGGAAGGTAGTGGTCCCACACAGCAACAGAGTAAACACACTGGAGACGCCCATAGAG
AAGAACTGCATGAGTTTTCTCACTGACGCAGTATCAAAACCCTGACTGATTAGATGGTCTGAAAGGCAGCCACTAAACAGGGAAGAAGGGATGGCCACAA
ACCATGGGATCACGTTAAACACCCAACCCTTGGCATCAGGGAAGGTGTCCTTGAAAAACGTTGGCAGCCATGACAGCAGTGTGAAGAAGGTGCTAGCGGT
GCACAAGTGTGTAATAATAACAGCGCACACAGCTGGCTGTCTGAAGAGACGCAGCCAGTTTCTCTTGGACACTTTGGACTGGGTCCCAGCGCTGCCCAGA
GACTCCAGTGTGATGATGGGACCTTCTCCTTTGAGCAGATACTTCCACATGCAGTACGCCCACAACACAGACAGAAGCCCAGAGACATAGAACACACTCT
CCCAGCCATACAAGTCCAGCATCAGAGAGCCTATGCCTCCTATCACCAGAGTCCCCAGGTATGAGCCGCTTCCTACGGTGCTCATGAGGAAGCCCCTCTC
ACTCTCCACAACCTTCTGAGAGCACAGACTGGCCAGAGACGGGTAGTGAACACCCTGCAGCAAGCCCATGAGGAAGCGGGAGATGGTCATGGAGACGATG
GGTTGGGAGCAGAAATGGGCTAAGATTGGCGTGAAGGCGGTCATTGCTCCCCATGCTGCCGCTGACAACAGCAACACTTTCTCTCCTCCCACCCTGTCAC
TGACGTAGCCTCCAAGGACCTGAGTGAAGCAGTAGCCCCAGAAGAAGCTGCCCAGCACCATGCCCGTCTCTCTCTTGGACCAGCTGAAGCGCTCTGCCAT
GCTCACTGCACAGATAGGCATGGCCACACGGGCACAGTACAGCAGGCACGTCCCCAGCAACAGCACCACCGTCCATACCCTTGCTACTGGCCTTGTCCAG
GTCTGACTCGACTCTGCCCACTTCTTCTGAGATCCAGCTTGTCCGATATTTTCTGCGGGGTTTTCCTTAATACTGGCCAAATCTGGACAAGAGTTCTTTC
CATGTTTTTGTAGAATTGCCATTCAACGACAAATATA
>1069738
TATATATATATATATAGCACTTTCATACAACTAAAAGAAAAATTCAAGTACCTCAATAAAAAGTGTGTTTAACACAACAGTACAAGTGCTTTAAAATTAA
AGTTACTCAACATGCATACGGTTAAAACACTTCTGTTGGTCTGCCTGAACTTGAAGTGTTTTGTGTGCTGAACATCATGAGATCTGGAGCCTGTTTTAAA
ACTATTATATACCGCACATCTGGAATGAAATCTGGCCATATGCAGATACTGAAAAAACTACAGCTGGTAGATAATAATGCGGTAATCAGAAAAAAAACTA
AAACGTTATATCAACAGATGTCTCTGCAAGTTGAAAAGACTGTTTGATGTGTGAGATAGCACAAATAAAAATCAACCAATAAAACATTACTTAAAAATAT
AAATCAATTAAAAAAACTAGAACAGCAGACACGGTGCAGATAAAAGTGTTTCAAGACCACTGATCTGACTAATCTTTTGATTGGTTGAGACTGAGAGGTA
CTGGTTATTGTGTAATTGTGCAAACATTCTGTACTTTGAATGGATTTTACAGTCTAGGTTGAATCTGTGTGTAATATGCAGAAGTAAATAACTCGCTTTT
TGTCTTGAAACCAAGAGCCCTAAGAATACAAAAGCACAGTTACAAACAGAAATTATTGTTCACGTCGATTCTTTCCAATTGTAACTACTTAGAATGAGTA
AACACGTGAACCTGTTAAGTCTAAATTAACGTGAAAGGAATCTGTTTGTGGCACTGAAACACTGTAAACAAGACATTAAAATGAGCAATATAGATATTAT
TCTATTAATATTCACCTTAAAATTGAGATAAAAGGCAGTTTGACCCAAAAGATTTTGTAAAAACGAGTTCTTTGAAGCAACTTGAGAACTTGATATGAAG
AGACTTTAGTGCTGCAAAAACTGAAGGACAAAAACATACAAAAAATCCATGAGGCATCTACGGACGTTCAGAAAGAAGAAGAATCCCGAGTGAAATTTAG
CAGAAATCAAAGGAGCATGTGAGTAAATGATTCATCCGGTCGATGATTCGATTAGTCGCTGCGTCAGCGTTCACAGCAGCTGCGGGTGAGTGCTGTTGTG
TCTGCTGCTGTTCCGTGCCACGATCTCCTGGATGGAGATGTACGTTCCTGCCACAAAGCCTACAAAGCCAATGAGACTGATGCTGACGTCCTTGACCATC
TCCCACAGCTTCATGTCTTCATTATGGAAGGTGATGATCTGAAGCAGGGGAGGAATGATGAGGGCCAGAGCGCTGCTGCTCACGGAGCCCACCAGAGAGA
TAACCAGGTCAAGCTCCGGGATCAATACGGCCAGAGCACATGTGAGGCCTACGAGAGCCACGCGGATGCTGAGGTCCACCATCAACGCCCATCTAGGGCC
GCAGCGCGCCACCGCCGGCGGGATCAGGATCTCTGCTGACACGTAGAACTGCAGCGCATAAGTGATGTAGATCCCAAAAGAGTAAAGCAGCTTCACAGCC
TGATATAACCAGCACAATGGTAAATTCAATGTAATGCTGGCCCGAATATGCTCTCCGAAGCCGATGTATCCGATGGTGCCCAGGGTGATGTAGAGGGTGG
TGACGATGCCCATGCCGATATACAGGACCGTGGTGAAGTTTTTGGGATTCTGCATCTTATTCTCAAGTGGTAGCACAACTCCAATTCCCTCAAAGGCGAA
AATTGCCGTTCCAAAGAAGAGAGGATAGTCAACTCCTCTTCCTGCCAGCGGGAGGTTGATAGGGTATGGAATATTCGTCAGACAGTAGTAGTATATGAGG
ACCAGGCTGATACACATGGAAATGTTTGCCACAAACGACAGAGGGGCCAAGTACTTGAGGTTGCGGATAAACACCAACACGATGATAAAGGGCAGGAAGA
AGAGCATGTAGAGGCGAGAGTCGTAGCTGGGGACAATCACTGCGGTTTCGTTGTTGTGACAGTTCCCGGTCGTCCCGTTTGCAGTCTCAACCACCTGTTT
GACATTGTCGCTGAGGAACACAAAGTAAACGCAGCAGAAGCCCAGCTGGGTTATGTTGAGGAACACATTCACCACACGCCTTCCCCACAAAGAGTGTCTG
CTCAGCCACGACACGTTCTCCATGCCATACTCCACTGCATCTCCGTAGGAAAGAAAGGGCTTGCCCATCTTTGCACTTAGATGATGTGCACATTTCACAA
GGAGGTTCATGCAATGAACAGCCACGATTCCCATAGCCAGAAGACTTAAAGGCCCCACCAGGAGTCCTGCATTCTTGACAGCCAGAGGCAAGCCGAGGAG
TCCCGTCCCAATATTTCCTTTAAGTAAATGAATTATAGTCTGAGAAAACGAGGATCCGGTTCTTCCTCCGATTCGTTCATATTCTGTCTGTCGTAGGGAC
CCGGGTGAATGGATGGGCTCATCTTCAGCGGGGCTCTCATCTCTTCTAGAACGGTCTGGACCATCCTGATAGTTGATATCAGAGGCCATGCTTGCTTTGG
TGGGGTGTAATTTGCCACTGATAGCTTCACTGATCAAAAGCTTCCCTGCGGAGACGCTGCATCTACAGGCTCGTCAGCACAGTTAAACGATGTATTATAA
ACGATCTACTATATTAACATCATGAAGTCCATATCTGAAGCGGGATATGCTATGACAGCACAGAAGCGAACAGATAAGCGGACATGCTATGATTTGAAAC
TGCTCTCCTCTGAGATT
>1069074
GTTACTTTTGAATGTTCTCTGAACATTCTAAAACAAGTAGCAACATTTAAAAAACATTAACAGTAACGTCCAACTTTGAACGAACGTTCTATTAATGTTA
CATTCGTAGAAGAACGTTTGTTTAAAATTCAGAAAGAATGTTGCATTTTAGTGTTTAAAAAATGCTAGATAAATGTCCAGCTGAAGCGTTTATGAACAAT
GTATAAATAATGTTTTTAAGCGAATATTTTGAGACCAGAGAACCTTGAACAAACGTTCTATTAACGTTACTGGAAGGTTCTTTTAACATTACTAGAATAA
GTGTGTTTGAGAAAACATTGCCAGAATGTTCTGCAAACATTCCCTATTTGCTTCGTCTCATGTTGACTTTAAAGCACCTATCGCTGTCGTCCAGGTTTAA
ATAAGTTACAGTAAATTCACTCAGCCGTTCCTGTCTGAAATCAACAACTACAAATCAATATTTGTTCATTAGTAGATCTACACGACAGGTAAAGGTGGCT
CAAGTAGTACAGTATAAATGGCATCGTAACGAATGTGTTTAAAGCACAGCCAACATGTGCGAAATTACAGTTTTTTCACATTTGCTGAAAAAGAGTAAGT
GCTTTTCTACATACAAACACCGATATTTTTGGCAAAGGTACAAACAAATCGAACACACATCTGCAGGCGACGCTCCGCTCAGTGTTGATCGTGAAATCAG
TTTTGGTTGCGAGTACGAAACGCCTAACCTGAATACGGAGAATGATGCACGTGTTACTGTGCGACGTACCACCGAAAACTCAGCTGTACCGGAAGAACAA
CACAAAAGAAAAGCAAATCAACAAAAAAAGAAGCACAACAATATGAGTGGATCGCCATCTGTGTGGCCTAACAGCATACTGTACAAAGTTCAGGACATTC
TCTCAGAATGGGATGTTTGTCTTTGCTCTGCGCTGAAAATAGAGCAGCTTCTTCTAGTTCTCAGTTGCAGCTTAAGCGGCTCGGCTCCGCCCATCTGCCT
GTCAATCAGGGTTAAGACACGCCCACTAGTGGCCGTCGGCTTGCTTGTCTGAAGATCCTGCATTGTGGATCCAGTCCGCGATGATCAAAGCCATGCTGCT
GATCATCACCATGAATCCCATGATGAGGAACAAAGTCGCCCCGATCTTCTGGACTGACTTCATGGACTCCTTCTTCACCAGTTTAATGTAGAAGGCCGAG
GGAAGGATGAAGATCAACATAGCAGCAGCGGACGCACCGATGAATCCGAAAATGTCTCTGATGGTGGGAACGAAGATGACGAGGATGTTGACGCAGACGA
GCAGAGCGACGGTGATGCAGATGTGACGCGGCCAGCTGAAGTCTTTAGAGGTGCCTAGCAGCTGGTTGACTGAGGTGCGGATTGGGAAGAGAACCACGGG
CACCGTCAGCGTCACGGCGGTCAGGACGGCAAAACGAACGATCAGAAGCACCAAGTCAAAGCTGTAAACCTTTGAGTAAGTGTGCAGGAGCTCGGGTTCA
ACGGCCTCGTTGAAGGTCAGATATCCGAACAGAGCAGCCAACAGATACATGACAAACATTCCCAGGAACGAGACATTTGCAACGTTCTGCATCTTCCTTC
TGGAACGATCTTTGAGCTCCTCGTACATGGGCAGAATAGCCGGGTGGCACACAAACGCAAAGGTCAGAATGGGCACCGCATACACAGTCTGTGAGTTGAA
GATGAAGTACTTGGGTTTGCAGCACTCTTCATCTGTAGTGTTGACCTGCGGCTGAGAGACGTTCACTGTGATGTTAATGAAGTTCTCCGGTAACGGACAG
GGGATCTGGAACTTCTTGTAGATCACCACAATAACGAAGAACACCATGCACAACAAGGAGAAACCACTAGTGTATCCCAGATAACCCAGGTTTTTAAGCA
GCGAGAGCGGCAGTATGATAACCAAAGTGACGATCAGCACCAGATAATCTCCGTTAGTGTACCACGAGTTGTCGTTAGTGTCCAAGAAGGCCTTAATGAC
GATGGGCAGCTCGTACTTCACGATGTAGAGGTAGCTTGCCATAGCTCCAAAGTTTTGCATGGTGATAGAGCAGGACGCTGCCAGTTTACCGGGCATCCCG
AAGGCCTTGTACCCCAGCTGTTCGTACACCAGAGAACCTCCTTCGTTGGCCGTTTTGAGCAGCAAATGGACTGAGTAGAGGGAGAAAATGGCCACGGCGA
CCAGCAGGATCACAAACATGGCGATGCCAGTGTTGGCCATGGCATAGGCAAGTCCCAGGATTCCACTTCCCATGATGGCATTGCCCAAGTTAAACACCGA
CATACCAAATGATGCCGAACCAGGGCTATATTCAGCTTCATATTTCTTCTTGCCCAATTGATGATCAGTGAGGAAGTTCTGGCTTTCCGCATCCACGTCA
GTATATTGCATTCCGTTGAGGGGGACTTTGGTGGGACAGTCCTGATAACTCGTGTACTCGTTACTGTTGGAACTGCAGCTGTCTATGTCTGGAGCAATGT
TCAAACGACTCATCTTTGTATTTGCTTGGGCTTTGCTCATTC
>1070630
GGGGGGGGGACTGGGGGGTTGACATTCTTTAATGGTATTAGCAATGGTCTGATACTGAGTGGGTGTGCACTGAGATCACTTTGAAGCGTTGCATTGTCTC
ACAGTCTGCAGGGGACCAGGAGGAAACAATGTCATTTAATGACATGCAAAGGCATTGTGGATTTTGTTGTGTAAGGGTTTTCGGCAATTGTTGGCGCTTT
CTCGTGAGTAAAAAATTCAGTGGGGTCTAAATAAAATTCTGTTTCCTATTTAATAGTTTTTCCTTTACAAATAGACTATAATTACTTTTCCATCAATTCC
TATATAACTTAATTAAAATAATTAAGAGATGGGTTGGACAATTCATGACACGTTATACTGTTGTTAGATTGTGACAGATCAATGAGAATATGTCATGAAT
CACAGAATTCACAGGTTTGGCTTTGTTTGCATCATTATATGCATCACAGCAATGTAATTAAGCACCTTAAGCATAGTTATTCACCTGTTCCTCACAATAG
ATGGCATTCCACCCACTGCACCACAAAATACTGCAACTGTACGTACCTCACATTTGTTTGACATAATATATGATATCCAACAGAAAAAAAAAAGAAATGG
TGTAAAGCTGATTGTCTGTTTTCAATTTTCAATATTGTTTTCAACAATATTTCAGGACCAATTTTCAACTGAAATACATTTATTTTTTCTGGTCAATTTC
ACATATTCATCAATTTCATTCTCGGATATAACAGACACTGACATATTCAGTTCAGGTCTGCAGCCATTCTGAGATGGTTTTGAATTTCCTTATCATGAGC
AAAAAATTTTAATGAACAAATTGAAGCAGGAAAATATATTTCAATTTCCCTAGTATTGCACTCTGGGGCTATGGCTTTCATTTGATGAGGACAACAGAAC
AGATGATATGTGACAAACTTGATTGTTTCCTGGTATCCATCAGATAAAACAAACCTCTCCAGTCATTTATTTTGGTTTCTGCTGTATCTTTTAGCATTAT
TTTAAAGCTATTTAGCGTACTTCCATCTCCAACACAAGCATCATTTATCTTTACGAGGCCCGTTTGTAATAACAGCCTCAAATTGGCATGACATTTCTGT
GTCTCCCAGAAATCCTCCACCATGAAACATCATAGGATTTTTATCCATTTTTATTTTAAAGATGGCAGGACATCAGTCCTTTCCTTACTCAGTGGGAAAA
CAGGTCTGAGGTGAGTTGGGTCCAGCCTAAGTGATGTTTTGGTTTCTCTCAAGTTCAGGAGAGGGGTAGTGATGTTCCTCTAAGAAGGCTTTTTGGACCC
TTATGGTATTGTGGTTGAAGATCAGTGACCTCCTCCACTTCGATTCTCTCCATAGACCCAATCCAGTGTGATGAACGTCAAGCTCATGCTCATAAAGATG
AAGCCTAGAGCAGTGAAGCAGGCAGCCTGAATTTTTGGTCTTGAGTTCATTGGTTCGGTGGAAACGATACGGATGTAAAAAAGACCTGGGAGGATGAAGA
TCAAGCTCGGAGCAGAGGTTGCACCAATGATGCCGAAAATGTCACGAATGTTGGGCACACAAATGACGAGCAGGTTGACTACGAAAAGGAGACACAATGC
AATAGAGATGTGACGCACCCAATGGAAGGGCTTTTCAGGGAATAGAAGCTGAAGGAGGGCTCGGCGAATCGGGAAGAGAACAACAGGAACAGTCAGAGTC
ACAGCCACCAGCACAGCCACACGCACACACATGATGAGCGTGTCCAGAGGATCCACCTTGCTGTAGGTGTGTAGAAGTTCTGCCTCTGTGTTTAAATAAA
AGGTGAGGTAGCCAAAGATGGCAGTGAGCAGATACATGACAAACATCCCCAGGATGGACACGTTGGCAATGGCCTGCATGCGTCTCTTTGTGGGATTGCG
CAGCTCGGTGTAGATCGGCAGCACCTCAGGATGGCATACAAAAGCGAAGGCCAATATCGGAACTGTGTAGGCTGTCTGCTGGTTGATAGTGAAGTATTTG
GCTTCACATTCACCATCAAAAGATATGTTTTCAGCAGTGTGGTTGGTGAAACCATCAAAAGGACAAGGGATGTTGAACTTCTTATAGATGACTGAGATCA
GGAAGAAAACCATACATGTCAGAGAGAAGCCACTGGTGTAACCCAAGTACCCAAGTTGTTTCATCAGGGCAAGGGGCAAGATGACTAAAATGGACACAAT
GATGATCAGATAGTTGCCATTCAGGAACCACTCACCACTGCTGTGCTGAAGGCCAAGGAAAGCCTGAATAACCAGAGGTAATTCATACTTCACAATGAAG
AGGTAGCTAGACATAGCACCAATGTTGTGCATTGTTATGACAAGAGCTGCCAGTATTTTTCCTGGGTGTCCAAATGCTCGTTTACCCAGTTGTTCATAAG
CGCGAATCCCTACAACCCCTGCGCTCCTCAGCAGAAGATGGACAGAGTATGATGACAAGACAGCAATGCAGGTCAACAAGATCGGAAAGAGGATGATACC
AGTGTTGGACATGGCATAAGACAGTCCCAGAATCCCACTGCCCATGATGGCATTGCTGAGGTTGAAGACAGACATTCCAAATGACGTCTTTCCTTCAAAA
TCTGTAAACTGAGGGGGTTTTCCTCCATCACTCTTGTGTGGTAAAAACTCCTCTTGTTCAGGTGACTCTCCTTCCTCAAGATTTTGAAAGTCTTGGTGGT
GACCGTTTGTTAGTTTCTGAAGTTCCATGATGTACTCTTTCTTTCTTTTTCTCTTTTGAGCAGTGAAAGTTGTGACGTGTGAGGTGAAGCGTTTTCTCTA
ATGTAGATCCGTTTTAAATGGCGGTTGGTGTTTTCTCAAAGGCAGTGCTAATGAAGCATTCTCTGAGAGCTTTTCTTGGTTGAGGTGTTGCTTTTTATCC
CAGTTGTTAAAAGGTTTAAGTAGAGCCCAAGAGAGAAAGAGAGAAAGGACAGTGTGGTTCTATTGAAGGGAGTAAGGCAAGGGTGGGAAGCACATGGA
>1067430
CAGACCGCATACACTGTTCCCATCCTCGCCTTCGCCTTCGTCTGTCATCCTGAAGTTCTGCCCATCTACAGCGAACTCAAAGACCGCTCTCAGAAGAAGA
TGCAGAGGGTATCAAACCTGTCCATCCTGGCCATGCTGGTGATGTACCTGCTCTCCGCTCTGTTCGGCTATCTGACGTTTTATGATCATGTCGAGGCAGA
GCTGCTTCACACCTTCACAAAGGTCTACAAGTTTGACACGATGCTTCTGCTGGTGCGTTTGGCTGTGCTGACGGCGGTGACGCTGACCGTTCCCATCGTG
CTGTTCCCCATCCGTTCTTCAGTCATCACGCTGTGTTTCGCTGGAAAAGAGTTCAGCTGGATCCGACACTTCCTCATCGCCGCTGTCATACTGGCCTTCA
ACAACCTCCTGGTGATCTTCGTCCCCACCATCAGAGACATCTTTGGCTTCATCGGTTCATCTGCAGCCACCATGCTCATCTTCATCCTACCGGCGGCGTT
TTACCTGCGGCTGGTCAAGAGTTTACCCTTCAGATCTCCTCAGAAAATATCTGCAACCATTTTCCTGGTGGTCGGCATCTTCTTCATGATCGGCAGCTTG
TCTCTAATCGTCTTGGACTGGATTCACAACCCGCCGGGCTCGAGAGGTGCTCATTAAA"GCGGCGCCGGTCGTCTGCTGAAGCCGTTTCATCCCAGAGATC
ATCTCTCGACACGGATGAACCCTGTGCCTCTACCTCGCTCTCCTCTCATAAACTCTCGTTTCTTGTTTTAACTCCTCCCGTGTGTTTTCCCAGCTCTCAG
ATCACTGTTCACGAGACTCGCTCATTACGAAAGACAGAAAGAGAGAGTTGGGAAGAAGGGTTCATCAAATAAGCACTTGAGGATTTTTATCAAGACATGC
CAACAATCACGTTTTCTTCCTGTTTGACTTCACTAGCTGGTCATAGATAGTTAGTTAGTTAGCTAGTTGTTATTAGTTCACTCAAAGATGGTCGTTCAGT
TGTTTTCTTCTCGCGTATGCTGAGGAAGATCTTCGACGTACAAAATGAAGGCAACTAAACGATGCTGATTTCCATTTCTGAGTGAACTCTGTGTTTAATG
CTATCACTTGAATCAGATTTCCTCTTTGAGATGGGGAAAACTATCCAATTATTGTATTTTTGTATCAAGATGAAGTACAGTTGGTCCACAAAAGCTCAGC
TTTTTCCTCTCAAACTGATCCATAATCATCGACTCGATCAGAGGATTTTGAGCGGGTCAGTTGATCATGTCTCGACAACTGCATTCAGCTTTCTAAAGCA
GTTCAGATGATTTTTGACCACACCTATCGGGCAGAAACATCCGTTTCTGACTCATTAATCACCGTTTAGTCATCACACACAGGTCCTGACCTGACCGTTC
GGCTTGGCTTGACGTTAGCAGAACGCGGTCTGTTTGAATCAGCGTTTACTCGAGATCTGTGCCTTCTTTCTTTTCTTACACTGCCTCGCCGGAGAGAAAC
ATCGAGGTTTACAGAAGCCAGACGGTCACACCTGTCTCTCAAACAGGTTTCTGCATGCGCCGGTCCAGCCGAAGTGGACGATATTTAAAGATCCTTTGGT
GATCGATTTACTCATAAAGCAAGTGAATATTTCAAATGAAATGTTATGATATTTTTGCATGTTTTAAATCACAAACATGGTCTTTTTGGACGTTGTATAT
GGTTTGTAAATAGTCTAATTTGTTGTTTTGCTCTCTGATGGACGCTGGAAGGGACGGACACATGCTAGAGTTTTAGTATTATATTTTAGATGTCGGTGCC
ATGTTTTCTTTTTTTGTAAATTTGTAGAAAAGCCATTGTATTTCTATTGTGCCTCCTTGACGGTTTTTACGATGAACTGAATAATGGAGTTGCGTGGTTT
TTTTCTTTCTTTTTTGTGTGTTACTTGATCAGTTAGCAGCTGAAATGGTACAGAGAGACTCGCAGACGAGCGTTTGCTCACGTTTGACATCGAGAATATG
CTTGAAAAGCATCAGATTTTGAGCAGTATTTGTCTTCCATCGTTTACCTCTGCAAACCACGTACTACACGTGTTCGTAAGTGTGATTTATATATGTGTTT
AAAGTCGACGTGAAATCAAAACAGACCCTATTTGCTTTTTTATTAACACTTACCTGTTGCTTAATGTATTAACTAACAATAAGCAATACATTTATTACAG
TATTTTGTTTTTGTTAACGTTACTCATACGGC
>1034094 
AGCC ATGTCCACCTACTTGTTCATCTTGAAGTCTGAAATGCCTGCTGCCATCACCGACTTCATGAGCACAGAGAAAACTGGAAAGTGGTTTGAGGATGGT
GTTACACTATTGATATTAGTGACTCTAATTGTAGTGTTGCCATTGGCTCTACTTCCTAAGATTGGTTTCCTGGGATACACCAGCAGTCTGGCATTCATCT
TCATGTTGTTCTTTACTGTAGTGGTGGTGGTGAAAAAATGGTCCATTCCCTGCCCGCTGCCAATTAACTCTACTGTGAGCCTGAGCTTAAATACCTCTGA
ATGCACCCCACAGATGTTTGTGATCTCTAGTAAGAGTGCTTATGCCGTCCCAACAATGGCTTTCTCCTTCTTGTGCCATACGGCAGTTTTACCTATTTAC
TGTGAGTTACACAGACCCACAAAGCAGAGAATGCAGAGAGTGGTGAATGTCAGCATCTTTCTTAGTTTTGTGGTGTATTCGATCTCTGCCCTGTTTGGAT
ACCTCACCTTCTATACACATGTGGAATCTGAGCTGTTGCTAGGATATGACACCTACCTACCGCGGGATGTTGTGGTGATGTCAGTGCGTATTGCGATTTT
ATTGGCCGTTCTGTTCACCGTGCCGCTCATTCACTTCCCAGCACGTAAAGCGCTGTTGATGTTATTCAGGGGAGAGAGGGAGTTCTCCTGGCTCTTTCAT
TCGCTTTCCTGTGTTTTTGTCCTCACTCTTGTGCTGCTGCTCGCTATTTTTGTCCCTGACATTAGGAATGTCTTTGGTGTGGTGGGTTCTACGACCTCCA
CATGT TT
>1067684
CACAAAAACGTGCACGCACACACAATTAGTCTTCTCAGATCTTATGGAACTGTAGAATTACATGTTTGGCAGTGCAAGTCATCAAGAAAAAAGTTTGCAA
TAACATTCTAAGGGTAAACATTATAAACACTGACCACATTTGCAATGTCAAGTATATAAGGCCTTCGTAAAATCAGTTTCTTAAAAAAAATATATAAAAA
TTAAAAAAGAGAATGGACAAAAAACAAAATTACATTTCAAAAGAAAGAGACTATATTTGGAAGATCTAACATTGGAGGATTTAAACAATGTCCACATCCA
TTCAGAGAATAGTGAAGTATAGTGTCCTTTACAGGGGTCCATTCACAAACAGCCAGAGCAGAGAGTTTGATGCTGCATGCAGGTGGATGATCCACTACAT
CAAGAGGTACAGACTTCTGTGGGACTGCTGCGCTTTACAATATGAGAAATTTCAAAGTATCCTGAAGACGTGATAGAGGTCAGTGGTAGACATGATTTGG
ACAGGCTTCTTTCCCTTGTTTTTAATTAGTCTTTATTGGTTCATAGCCTCGCTAATTCATGAGGTCACAACAACCCGCCTATGGGCTGCTGGGATGATTG
ATGATATCTTGGTAGATGGCATTTGTGGTCGTCTGGCCAAAGATGAAAGCACCAATCGTAACCATAACAACCCCATAGGCCACCATTCCCTTCCAACTGG
CTGATCTGACATCATGCTCTGAAAGCTTTGCCTGAATCAAGCACAACCCTGGAAAAACAAAAATGAAGCATGCAGCCAAACCACCAATTAGTGAAATGAC
TCGTCCGATATCAGGAATGAAGAGAGCAAGAATTAATGTGAGACAAAACCAGACGAGTGTCTGCAGTATTCTCCGTCTCCGTTCCCTGGCCACATCTGTC
TCCACCTCCTCTCCTTTAAAACGCAACCACAAACCTTCCAGCACTGCCCTTCCACAGAAGTGCAGGATTGGATATGAGGTAACAACACAGATGATGATGA
AGGCTCGAGCAATGGCCACCGCAATGTCATCAGACGGATACGACATCAAAACATCCTGGCTCACGCTTGAGCCAAATGACAGGAAGCCACAGACACCTGT
GCCTGTATACACAAAGAGGCAGATGATCATGCTGAGTGTAACAACTGCCCACCAAGGCCGGATTTCTGGCTTCTTCATGCTGTTGAAAACAGGAACGCTG
CTGACATGACACTGGAAACCAAAGCAGATTGTGGGCATGGCATTGAACACATCGGTCCAGGATGCAGGGCTGACTGGGATGATTCCTGGAGAAACGTCTT
TGTCGGGCCAGATGTATTTGACGATGATTATGATTGTCACATACCAGGTGCCGATAACACTCAGGGTGCTGGCATACTTCTGGAAGCCAATCTCTTTGGG
TATGGACAGAGGAAGTATGATCAGCACTGAGGTCAAAGTGATGGTGAACTTGCGATCTGTGTACCAGTGCGAAGTAATCATTTTCTCGGACTCATGATTT
ATTGCGCCAATTAGCTTGTCTAACTGATCGCCAATAATAATAAGGAAGGCTATGCAGGTGCCAAATGTGTAAACAGCAATGGCCAGCTCACATACAACAC
CAAGAACCTTCCCACACATGGCACGAATCACCTCCTGATATGTGGTTTCATTGCTCACCTGAGAACAATAAGCCAAGATCACCAGCCCAGTGATGATAAA
GGCCATCATACACATTTGAAGGGTCACTCCGGCTGTGACGCCTCCAGCCATGTTGAAAGCAGCAGGAAAATTGAGAAGTCCGGCTCCCAGAGCAGCATTC
ACCACAATAAACACAGCCCCAAGTAATGACATCCCTCCCCTTCTGTCGTCTGATTGATTAGGTGGTTGGATGGAGTCCACACTGGGGCTCTGTAGGAGCC
ATGCTCTTTCACCAGCATCCTCACTGTAGCCCCAGTCACCCGCTTCACTGTTAATCGCCCTGTCTGCCCTCGACATGACGCTTGCTTTTCTCACACACTC
TCAGATAAACTTACAAGGACACCATAGGGCAAACACACTTGTGCTGTCAGTCAGAGCTGCCACCATTGAGGGGACAAAGGTGCAAGCACACACCTGGGCT
AACACACATCCACACGGTCCAGTCAGTTACAGAGACGCCGTTGTGTTTTGTGATCAGTGTCACCTCATGTGTATGTTCTCCGCTGATCTTGTACTGTACT
GAAGAGCATCGGTGTGATATTTTCCAGTGAGGAAGAGAAAGAAAGATGTGGCAGCCGCCTCCGCTGAGATCT
>1022612
TCTCAATCTCTTCTTCTGTAGCAAACCCTTCTGCTGGCCAGTTCAGGAAACAGTTGAGAAAGACCAGAGAAGCCAAGCCGGCCCACGTCCACATGATAAC
AGTAAACGACACCCCGGCATCATATATCAGCTTGACTCCAGGGAAGGTGACAGCCGATGAAGCGTAGGAGCCGATCATTAGTGACAGCACAGTGGAGCTC
AGACTTCCAAACATGTTTGGCAGCGTGAGAGATGTGAAGGTCAGACAGATCCCTCCAAAGCCGTTGAGTGAAAGAGCCAAGAAAATGAGTTCAGAGAGGA
CTTCTGGTTGATAGGATGATATGGACATCAGCACACAAGAGAGCGCAAAACACGCACTTCCACCGAGGCGCAGAGGTCTGGGGCCAAACCGGTCCATTAA
TATACCCAATGGTAATGTGGCGGCACTGAGCAGGAATGAGCCAATGGTGAAGCCCAAGTTCAGCATTTCTTCCTGTTCATCACAACTCAGCCAATCCTCT
AGTGCGCTAGCGTTCACACCAACAGTCATATTTTCTGTGCACAGGTGCGAGTAAAAGCCCTGTCCTTTGAGCATGATGAGCAGAGAGCCCCATCCCAACA
GCACGGCCGAACACAACAGATTCTCCAGCACGGCTGTGACGGCCATCCACCAGCGCCTGCTGTACGCCT
>1002903
AAATACCCCGGCAACAGGAATCCAGCCAATGAGAGGAGCAGAAGCCCCACGTTGATCCTGAAAGCATCTCCGTTCAGAGGTCCCAACATAACCATGAAGA
GAGGCTGCTGCAGCAGAGCCACCACTGCACTGATCATAGACTGCAGCCCGGTGAGGGTGCCAAAATGATTAGGAGGGTACACAGCAGCATACAGTCCTCC
ACAACACGAGTGAATGAAACCTCGTACCACGGTGTGCAAAATAAACGTCACGATCTGTAGAGGCAGGTTGTCTACGAGTGAGAGGATCCCAAACACAACG
AGCAGCACATTAGTGAAGATGAAGGCTCTCATGGCGTTGGTCAGCTTCTGGATCTTTCTGTCACGCTTCGGGACCGCAACGACTTCTTTTTCTCCCCGCG
CCGTCTTCTGATCCACCTCACACTCTTTCATCTTCCAGTCCATGATGTATCCGATCAGAGGACAGGTGACCAGACACAAGAGCTGCAGCGTGCCAAAGAC
GGACGAGTAGAAGCTCACTTTCTCCT
>1013829
CTCATCTCTAGCTCAGGAGCCAGCCAATGGGGAAGTTGGCTTGTTTGTGTGAAGCAAGCGGTGCAAATATAAAATCGAGAATTAGAGATGTTGGAATATA
AACTGATGTATGAACATAACCTAAAGAGTGAACTCGGCACCAGAAGGTTGTTTATACCTTTTCTACTCTGAAGACAGCCGAAGCGAGGATTTGTTGAAGG
AAATAGGATTTCTCAAAGTTTAGGGGTTTTCCTCTGTATTACCAGCACAGACTGTATCATCTCCTTCAGTC ATGGCTCCCTCACTGGCCACAGCCTTCTC
CAGGCGATGGTGGATGGCGGTTACTGCGGTGATCGAAAACCTGTTGTTCTCTGCTGTCCTGCTCGGATGGGGCTCACTGCTCATTATGCTAAAATCAGAG
GGCTTTTACTCCTACCTCTGCAGAGAGACAGATAACGGTACAGGGCAGAACATATCTGAGAATGAAAACGATACGACAGTAGTCCCAAGAGTTGAGGAGG
AGGATAATCTTCAGATGAATGGCTGGACCATCTGCAAAGAACAAGATGAGATGCTGAACCTGGCCTTCACCATTGGCTCCTTCCTCCTCAGCGCCAT
>972610
TTGAAGAAGCAGTTGATGAAGACGAGGCCTGCACAGCCCGCCCAGACCACCAGAATCATGATGAAGGTCACACCAATGTCATAAATCACCTTGACCCCAG
GAAAGGTGACAGCTGAGGAAGCGTATGAACCAATCATGAGCGCAATGAAGGTGGCACGCAGGTCACCAAACATGTTGGGCAGCGTAAGTGAAGTGAAGGT
CAAACACATTCCTCCAAAGCCGTTAAAGGTCAAAGCAATGAAGATCAAAACTGACAGATCATTTGGGTTGCTGGCTCCATAAGCAATCATAAGGCACGAG
AGGGCAAAGCAGGCACTTCCAAGCAGGCGGAGTTTGCGTGGGCCGTATTTGTCCATGACGATTCCAAGAGGGAGTGTGATGGCGCTGAGGAGGAAGGA
>1059342
ACAGTTGCCAGGCTACTGGGAATATCGGTTTACACTGCAGGAATGTTGTTAATAGCCTTTTCCAATCCTGTGAACTCCATCCTCCTATTCCCTGCTCTGT
CCATCATTGCTGTGGGAGGAATTCTTTTCTTGGTGACCAACATACAGGTGGGGAATCTCTTTGGCTCTCACCGCTCCACTATAATCACTCTGTATAATGG
AGCCTTTGACTCTTCCTCTGCGGTTTTCCTCATCATCAAGTTGCTGTATGAGTATGGAGTCTCTCTTCGAGGGTCTTTCCTCTTCTTGGCCTGCTGCAGT
GTCATTCATCTGTTCCGGACATTTGTGCTGATGCCTCGTACACATATCCCATACCCGCTTCCGGAGAACTACACCTATGGGATGAAATGTGGAAGGACTC
GGGATTATACAGTTGCAAAGGTCGAAGAGAAAAACATCCAAACTTCCCAGGCTGAAGAGGAAATGCCATTTAAAGAGACTTCTCCTCAAGGCCAAAACAC
AGACAAAATGGAGCGTAGTTTCAAGAGCTGTTTGCTTTCCTGGTTCTTCTTGTGGCATCTCCTGTGGCTTTCAGTGATGCAGTTGAGGCACTACTTGTTC
ATCGGGACCTTAAACCCGATGCTGAATCATCTGGCTGCTGGACACCCAGGCCTTGTCAGTAGATACACAAATGCGTTTGCATTTACTCAGCTGTGTGGGA
TCCTGTGTGCCCCCTGGAACGGCCTCATCATGGACCGCCACAAAGGAAAGCAGCGAGAACCAGGACAAAGTGAACAAGAAGCAGACTTGAAGGCAGCCAT
ATTGTCTCTGTCGCTGACGGCGCTGCAGGGTGTGCTGTTTTCGGTGTGTGCCGCCACCCCCATCCTTCCTCTGCAGTACCTCACCTTCATCCTGCAAGTC
CTCAACAGATCCTTCCTCTACGGAGGAAACGCTGCTTTCATCAGTGTGGCGTTTCCATCCGTACACTTTGGAAAGCTATTTGGAGCGGTGATGGCTCTCT
CAGCTGTGGTCTCGCTGCTCCAGTATCCCTGCTTCACCCTCATTAAAGGACCACTGGGTGGAGACCCTCTTTATGTGAACATTGGTCTGACCGTTCTGAG
TCTCCTGGCCTTCATCAACCCTCTTTATGTTTACCTGCACTGTCGGCGTCAAGCAGCCCAGCGAGCCAGTTCCAACAAAAGTGCCTCTTCATAAGCCCTC
TAGGCAAAAGGAATATCAACCTGACCTATGACTTTTAAAACTGGTTTCTATTTCTTATTAGTTTTTCTTTACAAAACTACACAAAAATGTATGGTGGAAA
GAAATATTTTACTAACCTTTGACTCTTGACCCTGTGATGGTATGCGGTGTGTTATCTTTGCTGATCATAGCAGGAAATTGACCACTTCCCCATCCTCTTT
ACTATTTGTATGCACAGTAGTTGCTGGATCTTGCAATAAGGAGCCAACCTTGTGACCACGCACATTCACACTCAAAGATTTACATTTACATTTTTACATT
TATGCATTTAGCAG
>1066294
GACCAGACGTGATGGGCGAAAAGCAACTGACCTTTCCACTGATGCTGACTGTCGGGACGGCTGTGATCGGCTCTCTTCAGTTCGGCTACAACACAGGTGT
CATCAATGCTCCACAAAAGACCATTGAGGCCTTCTACAATGAGACATGGACTGATCGATATAAGGATAACATCTCTAAAGCAACCATGACTACCCTGTGG
TCTCTGTCTGTGGCCATCTTCTCTGTGGGCGGCATAATTGGATCCTTCTCCGTCGGGCTGTTTGTCAACCGCTTTGGAAGGAGGAACTCCATGCTCATGG
CTAATGTCCTGGCTTTCATCGCCGCAGCACTGATGGGCTTCTCTAAGATGGGGGCATCCTGGGAGATGCTCATTATTGGGCGGTTCGTGGTGGGCCTTTA
CTCTGGTCTGTCCACTGGCTTTGTGCCCATGTATGTGGGTGAAGTGGCCCCCACAGCCCTCAGAGGAGCCCTGGGCACCCTTCATCAGCTGGGCATCGTT
ATTGGCATCCTCATGGCTCAGATCTTTGGTATGGATGCACTCATGGGTAATGCCACCATGTGGCCGTTCCTCCTTGGCTTCACCTTTATCCCAGCCCTGC
TGCAGTGCTGTTTATTGCCCTTCTGCCCCGAGAGCCCTCGATTTCTCCTCATCAACCGCAACGAGGAAAACAAAGCCAAAGCAGTGCTTAAAAAGCTGCG
CGGAACGACAGATGTGAGCGCAGACATGCAGGAGATGAAGGAGGAGAGCAGACAGATGATGAGAGAGAAGAAAGTGACCATTCCTGAACTGTTCCGCTCT
CCGCTCTACCGACAGCCCATGGTTATAGCCATCATGCTGCAGCTGTCCCAGCAGCTGTCTGGAATCAATGCTATATTCTACTACTCTACAAAGATCTTTG
AGAAGGCAGGTGTGCAGCAGCCGGTTTACGCCACTATTGGAGCTGGAGTCGTCAACACAGCTTTCACTGTCGTGTCGCTGTTTGTGGTAGAGCGAGCGGG
CCGCAGGTCTCTGCACCTCTTGGGACTGCTGGGAATGGCTGGATCTGCTGTACTGATGACCATCGCTCTTGCCTTGCTGGAAAAGTACAACTGGATGTCC
TACATGAGCATCGTAGCAATCTTTGCATTCGTGGCCTTCTTTGAGATTGGACCGGGCCCCATCCCATGGTTCATTGTGGCTGAACTGTTCAGTCAAGGCC
CAAGACCCTCTGCTTTTGCTGTTGCTGGATTCTCCAACTGGACAGCAAACTTTATCGTGGGCATGGGCTTCCAGTATGTTGAGGAGCTCTGTGGGCCGTA
CGTGTTCATCATCTTCACCATATTTTTACTGTGCTTCTTCATCTTCACCTTCTTCAAAGTCCCAGAGACCAAGGGCCGGACGTTCGATGAAATCTCCGCT
GGTTTCCGTCAGGCAGCATCAGGTGCTGAGAAGCACTCGCCCGAGGAGCTCAACAGCCTGGGGGCGGACTCTCAACTTTAAACCCCTCCTCTAACCCCGC
CTCCCTCACCTGGTCACTCTTCTGCACACAACTACTGATGAGAAGGGGTCGGTGGGCTGTCAATCAAACATTTCCCCCTTCTCACGGCTGCACTCACCTC
TTAGTCCCCCCGCGCTCCCCGATGGCTTCAGGCAGACACCTGGTCAAGAGACACGGGGTTTGAAAGGCAGGGAGTAAGAGTAGTTTTCATATTCCTTTTA
TCAGAAAGATGATGATTTTAAGATATGTTTGAGGTGTCGTATTTTGTGTTGGAATTGCTTTGGCTAGTTTTACTAGGTTTAATGTTTTTTTCTTAACTGT
TACGTCTGCTGTGCTATGAGAGAGTAAAAAAAAATATGCTCATCGTGACTCACTCCTGACCGAGCCGCTACGCTGTTGACATCACAAACCCACAGGCTAA
ACATACGCAGACTGACAATTCAATACTGTATTCCAGATAACTGTATCTCCATCATAAAAGCCTTGTGGCCTTGATAAACCGAAGTTAGTGTCATTAGCTT
GGCGAAACAACATAACATGCATATAAACAAAAAAAATGAAATAATAGAATTCAATGAAAAGTTATTTTTT
>1009559
ATCATTTTCACCCTTGTGTCGGTGATGCTGGTGGACAGAGCGGGCAGACGGACTCTCACTCTTGTTGGATTGGGAGGAATGTGCTGCTGTGCTGTGGCCA
TGACAGTGGGCCTGGCTTTACAGGATGTTTACTCATGGATGAGCTACCTCAGCATGGCAGCCATATTCCTGTTTGTGTCGTTCTTTGAGATCGGGCCTGG
ACCAATCCCATGGTTCATTGTAGCGGAGATCTTCAGTCAGGGGCCGCGTCCAGCAGCCATTGCATTAGCTGGGTGTTGCAACTGGACATGCAATTTCATC
ATTGGCATGTTTTTCCCTTATTTAGAGGGTCTTTGTGGGAGCTATGTCTTCATCATTTTTGCAGTACTCCTATTCGGTTTCACTGTTTTTATCTACTTGC
GTGTACCTGAAACAAAAGGGAAGACTTTTGAGGAGATAGCAGCTGTTTTCCATCGCAAACGTGGAGCCCCCCCTTCCAGACCTCAAGAAGAAGCTGAGAT
GGTGCAGCTCAAGAGCTCTACAGATGCCTGAAAGGGGCCTCTATCTTATGAAAACTTAATGTTACTG
>1068576
ATTAGAAATACAGTTGTATAAAAACACCTTTGAGACTTCAGTTAATTTGGCTCACTTTCTGAATGAAGCAAACAATAGAGTTCTTTAGTAAACATGCATT
TTAAATGAATTAATATTAATATCATATTTTGCTCAACTTCTTTGTTAAACAAAAAACTAGTATGTTATAACAGGTGAGGTCAGAAAGAAGTATGCAGTTC
ATTAAACACAGCTTATTTTACATTTGTAACAATATCAATATTACGATGAGTTTCATTTTATATGTAACATTTCAAATAATAATATTTTTGAGATTGATTG
AGATTTGATGATTCTAATTAAAATGTAACCCAAGCTACTGTCTTGATGTAGAGGAAATTGCTGAGACACTGCAAACTAAAGAATCTTATATAAACTCTGT
ATGAGTACAGGGAATGTGTTAATGCACATTATATTCAGATCCTTTTTCAAAAAATTGCTTTCCTGCGACTTGCAAACAAGTTAAAATGATTTTACATCAT
GTCTCATTTTTAGCATCAACAGTTACCGGAAAAAAATCAAGTCATATTAAACATTCTTGAACACTGCCTGAAAGCATGTCACATCAGCCACTATTTGAGC
TAATTCAATGACAAATCACATTAAGAAAGTATCAAATACATATTTGATCTGAGAACTTGTACATTATATTATCAATGCAACTAGTTTGTTTAAAATGTTG
GTATTTTCACTAAGAAAAAAAAAAAATGTCTAGTGCTGATAAGTCCTCTTAAAACGGGCTTGAATCTCCTCCAGAGTTTTGCCTTTGGTCTCCGGGACAA
AAATAGCAGTGAAGATGACATTGAGAGCACAGAATCCAGAGAACATCCAGAATGTCCCTGCGCTGGTTATGGCATCCATGAGGTTCTGGAAGGTCTTGGT
GACAATGAAGGCACAGGTCCAGTTGGTAAGCACACACAGAGCACTGCCCAATCCCCTCACTCGGGTAGGAAAAATCTCAGACATCACCAGCCAAGGAGTA
GGACCCCAACCAAGAGCAAAACCTGCAATGAAAAGGCCCATGCTTCCCACAGCCAGCCAGGCCAGGTCTGTAGGAGGCTGCTCTGCCAGAGAACCCTGGG
CGTCTGTTAGTATACTCGTCAGTGAGGAGTTATTATGCTTCACAGTCAATTTGAAATATACTCCAAACACTGCTTCACTAACACACATGGTGACACCAGA
CAAGATCAGGAGAACTTTCCGCCCAGCCTTGTCCATTATAGCAGCAGCAATTGCAGTGAAGACCACCTGTGTGGCTGCAACAATGACAGTGGCCACATCG
CTGCTTTTGAAATGGGCCTGCTCGAAGATTGTCTCTGCGTAAAACATGATGGCATTAATGCCGGTTAATTGCTGGAGAAGCATCATCATAATGCCTATGC
CTAAAGGCTTAAAGACACCAGGGTCCTTTAGATCCGCCAGGCTGAAGATTTGCTCTTCATTGTTGTAGGCATCTTCTATTCTAGCACACTCCCACTCTGC
CGGGGCATCAGGACCCCTGAGGAAGCGCAGGGACTCTTCTGCCTCTCTCCTTTTCCCTTGGGAGAGCAGGAATCGTGGCGTCTCCGGCATAAAGCACATA
AACACCAGCATTAGTGTGGGAGGGATAGAGGACGCAACTGCTAACCATCGCCAGTCCAGGAACAAACCTGTTATATAGGCTCCCATAATGCCTATCACAA
CCATAAGTTGCACGCACGAGCCCATAGTTCCCCTAACACGCTCATGAGCCGTTTCGGAGATGTAAAGAGGTACAACAAGAGAAGTCACTCCACTGGCTAG
ACCAGTGAGCACTCTGCCCACATACAACATCCAGTGGTTCTGAGCAGCGATAATGATGGTAAACCCACAGATGAAGGGTAATGCACAAAACATAAGGCTC
AATTTCCGTCCAATCCTATCAACAATCCATCCTCCAAGGAGACCCCCAAGAGCTGCACCAATGGTCACCACGGACCCAAACCAGGAAGCTTCCTCTGTGC
TGAGCTGCAGGCTTGGGTCTTGGATTTTGCTGAGTTCAGGTATGGCAGGAGAGCTGTAACCAAGGACAAACCCAAAACTCAGGGGTCCCAGAACTGCTGC
GAATGTGGCAATGTACAGCTTGCCATTTTTAACTTTATCCAGATAGGAGTCCTGCTCTGATCTGTCCTCGTCTGTCTGCTCATCGTTGACCAACAGTGGT
CTGGTCTCCTCATAATCATCCATCGTGTCTCCTCTCGCAAACGATAATCAAATAATCAAGCACTTCATAGATAAACAACACCGACAAACTGTGTTGTTAT
GTCATACATTACAACTGACAAAACATACACAAGTTCAGCCAGCGAAGTATCAAAGGCTTTGCTTTTCAGCATCCCGAGGAAAAACGCTTTATTCACTTAC
TGTCAGTGTTGTCAGGTGACAGTAATAACAG
>1062118
GATCTACCTTTCGTCTCTGGCACAAATACAATCACAAACACCACCAACACGAAGCTCATAGCAGCGTAGGAGAAGATCACGGAGGGCAGGCCGATCCTCT
CTGTCAGAGTAAGGAAGGTCATCGATATGAGCAAATTTGTAGCCCAGTTAAAGGCAGAGATGACGGACACAGCCTTTCCACGGATGCCAGTCGGGAAGAT
CGCACTCAAAACCACATGAACCATTGGTCCCAAGCTGATGGAAAATCCAGCTACGTATACCAGCAAGCTGACCAGAGAGATCCATTTCAGAGAGGGTGAC
ACTTCATTAACATGAAGAGATTGAAGTGCAATTATGGAACTGTCTTTCTCAGAACCCTCAGTCAGTTCCATTAATGCTGTCCTATAATCAGGAGTGTAGT
TTAAAATCCACTGGTCCTTAGTGTCATTAATGCTAGTGAGGAAAGCATTTGTTTTGTGCTTGTTTTGAAGTTCATGGTAAGAAGACTGGTACAAACCCAG
TGGAGTGTTTGTCTGGAAATCAGTCTCTTCTTCCGTCCCAAAAACTGTGAGGTTTGCTTTATTAACGGGGCCTCTGCATAGGCTAGAAACATGTGTGCGG
CTTTTCATAGTAACTGCCCCCAGTGTTGCTGTTGACAATGTCATAACAACGGCGCCAACACATAGTAAGGCTTTAGGCCCCACTTTATCTACTAGAAAGA
CTGCAGGAATGGTCCCGCCCACTTTAACCACACCAAACCCTGTGGATGCAAGAGTCGCCGCCTCATTCCCATGGAAGCCTACGCTGCTGAGAACAGTTGA
CGCATATGCTAAAATGTTGGGCTGTCCTGTAGCCTGCTGCAAGAAAACCAGCGCAGCACCAACAAGCAGTCTCTGAAGCATATTGTCACGAGAACGGAAG
AGGTCCAGGAAGCCGTGCAGGCGCTCCGCCCCCAATGCCATGCGTATCGTCCGAAGTTCGTCCTCCACCGCGTCTACTCCTTTGATTCCTGCACGAAGAC
GGAGGAGAGTTGCGTGAGCCTCTTTCTCACGTTGCTGGGCCAGCAAAAAGCGCGGACTTTGTGGCAAAAGTGGCATGATGCCAGCTTGCAGCAAAGCAGG
GAGCAGCACGCCACCAAATGTAAACCTCCATCCATTCGGGACCCCTGTGAATGCCCAGCTCAGTCCAAAACCCAACAGCATCCCTAAAACTACCATCAAC
TCATACACACAAACGCACCTCCCGCGCCAGGCGGCCGGTGCAACTTCTGCTGCGTAAAGACACGATGCTGTGCCTGACAGCGCAACCGCCATGCCGACAA
GCATCCGCCCAACTACTAGCGCCCAAAATGACACCACACATACGCTCAGAAGTGTGCCCAACACACACAGCAGCGCTGTGAGGATGATGGAGAACCGCCG
TCCGTAGCGATCCAGGATGGTGCCACCACCCAGGGAGAGGAGGAAGGCTCCAAACAGAAGAGAGCCAACGACTTGCTCTTGCTGAGGGCAGGAGAGAGTC
AAAACATCCCTGAGTTGAAGCAATGCTCCTGATATCAGACTCATCTCATAGCCCATCATCAACCCACTCAGGCAGGCCACAGACACAGAACACAACACCA
GCGCTGCACCATTGCCTGATTTTGCAGATGGGCTTTTCTCTTGATATTTGTGTGTGTCCTGATTCTGTAGACATGTTTTGCTCTGA
>1039720
GGAATATTTCCAAAATTCCCCAGTCGAAGTTCCCATGGAAAATGTTCACCCCTTTGCAACCCTAATCAGGTAGTCATTGATTAACAGATTCTGTAGACTT
TTGTGAAAAATTCAAAGAATTTAAATCAGTGTTTTCCAATCCTGTAGTACTCCCAACAGTACACACTTTGGATGTCTCTCTTATCTGACACACTCATTTC
AGAGGGTTCCAGACTGATGAGTCGAAACAGATGTGATTAGGGAGAATCCTGATCCCAAGACCAGGGTTGGGAAACACTGATTTATATGCTATGATCATTG
TTTTGCCCTCATGCATAGTAACCCCAAAAATAAACAGCCACAGACATCATTATTAGAGCATTAGCATTGACCAAATACTTCCACAGTGGGTCTTCACTTA
TGTCAGGTAATTGTTTTGATGCTTCAGTCACTTCCTCCTCCGTGGGCTCTGGAGCCTGAGTGTCACTTATGCCACAAAACCAGCCAATAATCTTCATCAT
TATGGATCGGTCACCACGTTCAATTTGATCCTCCTCAGTTACGACCTTTGTCTTTTCATCTGCCTCTCTTCGAGCTTTTCTTCCTCGTTCTTCCTCTTCC
CAGTCCAAATCGACCCTTTCTTCTTTAGAATGGCGTAAGTTAAAGACAAGTCGATGGAGATGTTTGTCCTCTATGGGTGGAGTGTTGTAGCTTACAAAAA
ACACCAGGATAGCAGTGCAAAAAAAGAGCAGCACTGCAAAGTAAAGGTAATGAACTCCACATATAATTTTTGGGCAGTTGGAGGGATTAAGGCAGCTTCC
TGAGCCATATGCAAACTCGGGTACCAGACGGCACAGACCCATAACCAGTCCTCCCATCAGGCCCCAAAAGGCCCCTGACTCATTGACCCTCTTCACA
>1044578
TTGCACGAGTACAGGATTCATAGGTTTTATGAATATAATTTGCTTCGCTTGATTGCACAGGTGTCTGAATAGAAGCACAGCTCATTTTTCGCTTTTTCAG
TCTATGGATTTTCTGCAGCTGCTATCATGTGCGTGCATCATATTCACCGTCGGGATGTTCACGACGGGATTGACAGACTTGAAGAAAATGAAGGCCACAC
AGAGTGCAGATAACGTACAGTTTCTGCCGTTCCTCACCACATGCTTGAATAATCTAGGTTGGCTGTACTATGGATTATTAAAGGGAGATGGAACGGTGAT
ATCTGTAAACATCATTGGGGCCTTTTTACAGACCTTATACATCATCACCTACTGTCATTATACCAAAGACAAGAGGCGAGTGTTCTCGCAGACACTGGCG
ATGGTGAGTGTGTTGTGTGTAGGCTGGGTGTATTTTACTGTAGTTATTCCTTCTGGAGAAGCTCAACTCTCTCAGCTTGGCCTGGCCTGCAGTGTGTTCA
CCATCAGTATGTACCTCTCTCCACTCGCTGATCTCTTGGATATCGTGCGAACTAAGTCTGTGGAGCGCTTGTCTTTTTCCTTGACCGTCGCTACATTATT
TACATCCACATCATGGACGCTGTATGGCCTTCAACTGCGGGACTATTATATCATGGTGCCCAACACCCCTGGCATCTTTACTAGCATCATCCGCTTCTTC
CTCTTCTGGTGGTTCGGAGCTGTCATTCCAAACAAGTCCTCCTATAAACTGATCCAGATCTGAGAGAGGATTTCGATTGAATGTGATTGAATTGAATTAA
TTGCCTTCTCTACTTTCCTTTACCCAAGCCAGATGAGGTCCTGGTTTCCTTCACATCAGACTTTCATGATACCTTCTGATCTCAAACCTCTAGTGAAACT
GCCACTTTAAATTCTGAAGACAGACAATTTTCACTTTATCTTTGTCTTTTTAGGCAAAGGCATCGTTTACCCAAAAATGAAAATCCTGTCA
>1045170
TAGGCGTGCTGGGACAGTTCCTCATCATGCCGCTGTATGCGTACGGAGTCTCCCGGCTGGCGGCGCTGCCGAAGGCGCTGGCGCTGGGGCTGGTCATCAC
CTGCTCGGCTCCGGGCGGAGGTGGAGGGTATCTCTACAGTCTTCTGCTGGGTGGAGACGTCACCCTGGCGATTAGCATGACCCTCGTTTCCACCGTGGTG
GCGGCCGCGGCTATGCCGCTGTCCTCGGCGCTCTACGGCTGGCTCCTAGGGGTCCACGCCGCGCTCCACATCCCCTTCCTTAAGATCCTCGGCACGCTGT
TATTCATCGCCATCCCGCTCTCGCTGGGCGTGCTGGTGAAGCTGCGTCTGCCGGCCGTGTCCAGCGCGCTCCTCGCCCTCATCCGCCCCTGCAGCCTGGC
GCTCATGGTGGGGGGCATCTTCATGGCCTATCAGATGGGCTCGTCCATCCTGGCGCAGGTGCGGGCCCCGGTGGTGGTGGCGGGCGTGACGGTGCCGGTC
TTCGGGCTGCTGGCGGGGCTGTGTTTGGGGCGTGTGGCCGGGCTGCCGCTGGCGCAGGGGAAGACGGTGGGCATCGAGGTGGGGGTGCAGAACAGTCTCC
TGGCGCTGGCCGTCATGCAGCTGTCGTTCCAGCGGGCCGAGGCCGACTACGCCTCGCAGGCGCCCTTCATCGTGGCCCTCAGCGGCACCTCGGAGATGCT
CCTGCTGGTCCTCGCTCACGCCGTCCAGCGCCGCCTGTGCCTGACCTCCGCCTGACCTCCGCCTGACCCCGGGCGGCTCTCACTGTCTCACTACCAAAGG
CCTTCGCTCCCTCGCCGCTTCATTTCAGCCTCTTTTCTAAGTGACGTGTGTTACGACGACAGTGTTTACGGCAGATGTCAGATATTTTTCTAAGCGGTGT
TATTTTGTAATTCAGATGGTTGGTTTGTATCTTGTTTACAGCTGACGTGCGCTCACTCAATGCTGATTAAATGCTTTGTGACTCGCCAAAATCATGCCTT
TGTGT
>1067754
CACACACACACACTGTACAGATGGTGAAAGAACAAACAGAGTGTATTTATTAGTAGGAATAGGACCAAAATACATTATTTTAATTTACATATCTTAATTG
TACATTGCATTAGTAAGAGTTTTAATTAATCTTGAACTGTACATGATTGCCCTGCCTGTCAAAGGTGTACACAGTTGTCCACTGTTTAGAGGTATATGCA
TATTTGTGCTTAAAAATCTGCATGGTATCAATATGATTTTAGCCTTTTGGCTTTACACTTATATTCTTCTAAAGCTGCTTTTATTATAGCATTTTTATGA
ACTGTTTACAAATTTACATCAATAAACAACAACTGAACTGCACAATCACATTACAAGTGATGACACACTATCATCTCCAGTGAAACCAGCCACTGACTCT
GAACCTGTCTGTCTTCCTAGGTTGGAAACATGGTGAGAATAGTGCTGAATGGTGCAGTTTGACAGCAGATTGATGGTAAGATTCAGCCTCTCACACTTCT
GTAGTGTTTGCCCAGCTGGGAAAGGTGTCTAAACTGAAGATAGCCCTGCCCCAGCTATTAATGGCCAAGGTAATGGAGAGGATGCCGATGATATTCATGA
CAATCCCTATCCTGGCCATGTCAGATACTTTGAGGTATCCATATGAGAAGACTATGGCATTCGGAGGGGTGGCCACAGGTAGCATGAAGGCAAAAGATGC
ACTGAGGGTGCAGGGGATCATAACATACAGAGGATTGACACCTATAGACTGGGACATAGACGCGAGTATAGGGAGAAATAATGTTGCTGTGGCAACATTG
CTGGTACATTCAGTGAAGGTAGCTATCATCAGACACACGATAATGGCAATTGCCCAGGGAGGAATACTTTGAAGAGGTGACATCTGATCTCCAAGCCATT
TTGACAGCCCTGAGACCTCACTGCCCTTAGCCAGGGCAAAGCCTCCCCCTAGCAGGAGGATAATGCTCCATGGCATCTTCTGCTGTGTCACCTTCCATGT
CAGCAAAGTTGGAGTATGGCCACTTTCCTGCTGGGGCACTGTGTCAGAGCTCTGTGTTCTCCAGGGGCACAATCGTGGTGGTTTAGAGGGAAAAACAAAG
AGCAGGGCAGCTACAAACACTGCCACTGTGGCATCTGTCACAAACTCTTTTTCAGCATTGAAAAAGCGTGTCGCCCAGCCATCCACAAAGCCTGGATCAC
GAGTGAACCAAAGCACCACCAGGAGGACGAAGAGGGCAAGGACACTCAGCTCCCCAAAGGTCATGGGACCAAGTCTCCTGTGCTCCTCTTTGATTACATT
ATAGGCAGCAATCTCCTTCTCTGTCTTCACTGTCCCACAGCCCCATGTCTTTTTGAAGTTTACACCCAGGAACACAATCTGTAGCCACAGCCAGGCCAGT
GTGAGCATGATGATCATGTTGGGGAAGGCAAACCCAAACCATGATGCAAAGTTTATGATGTCAGGGTTGTCTGGGAACAGTTGGCTCATCTGTCCCATAA
GAACAAGGTTTGGTCCCGTGCCTGTGAGCGTGGCTGTCCCACCAATGCTAGCTGCATAGCACACGCATAACGTCAGGCCTTTACACATCTTTAATCTTTC
CTCTGCATCTCGAGAATGCTCTTCCATGTCAAATTCCATTGAGAAGCTGTGGCCATTCAGAGCCACCTGCATGTCAGTTTGTTTCTCAGTGTTTTTCTCA
TCAATCTCTGGAGTGGAGGCCTGCTCTTGTTCTGTTGTGTTGTTGAGCTGCTCGAGCACAGCTTGAACGATGGGCACCATCATGGCTGTTGTAGCCGTGT
TACTGATCCACATGGAGAGGAATGCCGTTACACCCATGAAGCCCAACATCAGTAGAGCAGGTCGTACGCCTACAATGAGCAACACTCGGAGTGCAATTCT
CTTGTGTAGGTTCCAGTGCTCAACAGCTACAGCCACCATCAGTCCACCCAGAAACAGCATGTTGGTGTCCTTCAGGTACTGCATACACACATCTTTGGAC
TCCATGATTCCGAAGAGAGGAAAGAGTACAGCTGGCAGGAGAGCAGTGACAGCCAGTGGCAGCACTTCGGTACACCAGTACACTGCCATAAGTGCAACAA
CATATGCACATGCAGCCTCCTTTGTTCCAATGACAAGTGGCAAAGGAAGGAGAAGAAACGGGGTGCAAAAGAGAATCAGTCCATTTTTCATCCACCATAC
ATGTTTCAGTATATGTGAAACCATCATTTTCGGCTTATGATAACTAAACAAAGTCCAAAACGGGGGTAAACTGCGCAAAACTTG
>1065692
TGACGGCTCCCGCACTACCTGAGCTCTCCATTCAGATTCTCGTGAGAAACACGAGCAGGAGGTGACTTCACCCAAATCTGCATGCGGAACTTGTTCAATC
ACTCGGGAGCCGGTGGAAATGGCAGCGTGGGCCACTGGAGGAGGGTTTGGGCTCTTGATGGATGATCACGTATCCTCTCCAGAACAGCAAACAAGCAGGG
GGAAAGCCTTGAGACCTCGAGTTTGATTAGAGCCAAGCAAAGAGGAAATACATCACACACCATCTTGACACACACTCACGTACACACGCCACAAGCAGTG
CTGGTGAGATGAATCCCTTTGTGTGGCTGTGGGCTTCATATATGAGTCTCCATGTCTGTGTATCCGGGCAGCATGTCTCCATTAGAGCAGTTCTTCAACA
TCTTGTCCATGCTGGGGTCGTTGGCCTCTTTTCGCCGTCTTTGCATGCGCTGGTGCACCAGAGGTACAAAAAACATCACAATACCCCCCACTATCGGAGG
AACACCAGCCAGATAAAACGCCACGTGGTAGTCTCCAAAATAGTCATGAAGAAGTCCTGCGATCGGGGGTCCCGCTGTCATTGGTATGGCCATGAGGCCG
AGGAGGTAGCCGATAGCTTGAGACGCCTGCATGGGCCCTACTAACTCAAAGGCGATGGGGGCCATGATAGTGATGAAACAGCCGTCACAAAGACCCATAA
ATACGAAAACCACCACCAGACCTTCGAACGTGGCGCACTGAGGTATCGTCATGGACATCAGACCCAGTAATATGAACGAGGCCACCTGCAAGTAGATTTT
CTTTACTCCAGGTATGAGATCTCCGATTTTCCCAAACAGCAGTCGACCGACTCCAGACGACGCTCCGATACACACGAGCAGCACCCATTCCCTCTGAGTG
TCTTTAAACTGCTCCTTCACAAAGTTAATCAGGTGCACATACGGAACGAAGTATCCCAGCACCGCTGTGGCGACACCGAACGCCCAAACCCGATAGGTCA
GCACACCGAACACTCGCACGTTAAAGTACTTCCTGATTTTGGACAGGCCCTTCTGCCACCTGCTCGCCGACTCCAGGCCGGACGGGGGGCCTCCATCCAT
TCCCATGCCTGGCATCGGGCACATCCCACTGGGCATGAGCGGTTTGAAGGTGAGGGCCAGCAGCGACTGGACCAGCATGAAGATGCTGAGGACCTGGAAG
GTTCTGGGAAGGCCCAGCGGTCCCACCACTTTCTTGAGCAGCACGGGGAGCCCCATAGAAAAGAGGCTGCTGCCTGCCGTCACCACGCCGTTGGCCAAAC
CCAGTCTCTGTCGAAAATAATGCCCCAGGATCACCAGCGATGGCTGGAATGCGAACGACGATCCGCAGCCGAACACTATCCCGTATGTGAAGTATCGAAG
ACCCAGCGTGGTTGCGAAGGAACTGGTGAGAAGACCGAGGAAGGCCACAAATGCTCCACAGACGGCCGTCTTCCGGCATCCAAAGTGATCTGTGAACATA
CTGACCACCGGAGAGCAGAAGAATATCATCCCCATCGCCAGAGCACCAACCCATGCCACTTTAAACTGAGACGCTTGGTCCGTCAGTTCATGATGGTCTT
TCACCAGCATCATGTGCAGAATCCCGAATGAGTTCTGGATGCCGAAAATCGAGCCGTTGCACCACGTAGCAGCGAACACCACGACCCAGCCGAAGCCCCC
CTCCGGGGGAACGAAACCCGGTCCGGGGTGCGCGCTGGGCGGTGTCGCCGGACGCTTGTCGGGGCAGCCGGTTTGTATCAGCTGCACCGTGCTGTCCTCC
GGGGCGAGCTTACACTCCGGTTCCTCGTACTCCTGCGGCTCTTTGTGCTCCACTGCAAGGTGTTCAGTATGTCCAGCCTGCGGTTCAGTGCTCGATTCTT
CCGAACCGGGTGTCCCGCTGGCTGCTCCTGCAGTGTTCTCATTGCTTTCTGGGTGCATCCTATACGGAACGAATGCCAATGCGTTTCCAGAAGAACTCTT
T
>1056880
GTTTCATTTTAATGAAGAGCATGTTACAGATGGCGAGCACAAGGGCAGCGAGGACCACCTCACACCCGGCCAACAGGAAGACAAACATATAATTCTTTGT
GGCATCCAGAAGACGACCTGCTCCAGGTGGTCCCACCAACACAGCAATGGCTTCTACCAACAGCACCAAGCCGATGGCACTGGAGAACCTCTCTGTCCCC
ACAATGGCCATCAACACTTCAAACTGTAAGGCTCCAACCATGCCATAGGAGATACCGAAGAAGATGCAGAACACCACGAGAGATGGATAGTCTTTGGCCA
TGGAGCCGATAATATCAGTCAAGCCATTGAAGAGCATAGCAAAACTAAAGAGGTAAACACATCGTGGCCGAACCCACTTGAGCCCAGCGATGATACCACA
TGTTGGCCTGGCGAAGATATCGATGAACCCTAGTATGGTGAGCAGCAAGGCAGACTTGGTGTCCTCATTGCCCAGTTCCTTGGCATAGCTTACCACAAAC
ACAGGAGGCACAAAAAGACCCAACACCATAATGGCCGCAGCCACAGTGTAAATCAAAAAGCCACGATCTTTAAAGACGGTGAAGTCAAGAAGCTTGGGCT
TTGGTTTGGATTCCTTCTTTTCATCCACTTCGCTTGTTTTTTTGGGTGCTTTCAAGGGCCTCATGAGGGCCCCACATGCACAGCAGTTCAGTAGAATCCC
TCCAAGGATTAGGAAGCCTCCACGCCAACCATACTTGTATTGAAGAACCTGACCAAGAGGAGACAAACAGCACAGAGCCACGGGACTTCCAGCTGCAGCC
AACCCATTGGCCAAGGGCCTTTTCTCACTGAAATATCGGTTCAGCATGATGAGGGATGGCTGAAAGTTCAGAGCAAGACCCAAACCGGTTATGACTCCTA
TGCTGAGATATATGTGGATGATGCTGGTTGCAAAGGATGCCATAATCATGCCAAGTGAGGCAAAAATTCCCCCGACCATCATCACAGGGCGACACCCGAA
ACGGTTCACTAGGATGCTGCATATAGGTCCTGTGCCATAAAGCATTGCAAGAAGTATGGAGGAGATCCAAGCCGTGTCACTGTAGCCCACTCCAAACTCC
CGGATAAGTTCTTTGAAGAAGATGCTGACTGCTTTGGGAAAGGCGTAGGAGAAACCTGTAATGACGAAACAGCCAAAGAGGACAGCCCAACCCCATCCTC
CATCAGGTGCCTTGACCCCACTGTCACCAGTGTCTACAACTGCTCCACCCATGATGCTTTGTACAGGTCAGGTTTCAACTTAACGATGTTCTTCGATTAA
GGTATTTCACTGATGATGCCCTCCTGGGACCAGGACCATCACGTTCGCACGGCACTCGTCTTTTGATGAAGAGGCATTGAATGGGGTCCG
>1071962
AGACTCGAGACTGGGGCAAATTTTCAGAAAGTAGGAGTAATTAAGCACAGGGAGTCTAGCCATGGTCAGGGATGACTTTGATAAGACATACCACCACATA
GGAGGAGCTGTCACCGGGGAATCCACGGATGTTGCCCGCAGCACAACTGCAGATGCGCGCGTGAGGAGACGTCTATCCAGATCAAGTCTTAACAAGTGAA
ACCTGGAATAAAATGACTGATATCGTTTCGGGAAATATGGTGTAAAGTACTGCACTCCAGTAGCGCGCATTCACATGAACGCCGCTGGGCTCGCGCGATC
CACACACGAGCGCTATGCGGCTGCCGACAGCTCGCGACAGCATCGGCTCTGTGGCGTTTGAGGTTCGTCAAAAACAAGATCTGCAAGTTGAGCTTCCAGT
GCAGAAGATGACACAGAGTAAATAGGCTGTCACCTTAAAGGTCATTCATTTTCCTGTGCAACAATTATGCTGCCAAAAGAGCAACACAGTGATGGCAAGG
CTGCCAAAATCTCCTGCTCTGAACAAAATGCCAAGGGCATGAAGAAAGAAAAGAAGGAGGTTGTTTATGTGGATCCACCAGATGGCGGTTGGGGTTGGAT
GGTGGTTCTGCATTGTTTCCTGGTGAACGTGTTGGTAATGGGTACATTGAAGAGCTTTGGGATCTTCTTTGTGGCACTGCAGGATGAGTTTGGAGGTTCG
TCCGAGAGCATCAGCTGGATTGGATCCATCATGTCCTGCCTCAGGCTCTCTGGAGGTCCTTTGGCCTCGGTGGCCTGTGCCAAGCTGGGGAACAGGGCTA
CCTCCATAGTGGGGGCATTTTTTGTCAGCGCCGGCTTCATCTCCAGCATATTTGCCCCTAGCGTGATCTACCTTTACATTAGCATGGGGATAGTTGTTGG
TCTCGGGTTTGCTCTTCTTTATCAGGCCACATCTGTTGTAACAGTGACCTATTTCCAAAAGAGGCTGGCAACTGCATATTCTATTGGACGCTCTGGCATG
GGTTTGACCTTTGCCCTCGCTCCTTTCACTCAGCTGCTTTTGGATCAGTATGCTTGGCAGGGAGCTCTTTTGATTTTGGGAGGCCTGATGCTGAACCTGG
TGGCTTCTGGGATGCTTTTGCGGCCCATTAACATTAGACCTCCAGCTTCTCCCATGTCAAACTCCACCCTTCATAAATCTGGATCTGAGAAAGATCCTCT
TAAGAACCATATGAATGGCAACACATCTATATCCAATGGTACTTCCAAAATGGACAGTTCACCTCCCATTCACAGGGCCACACTTATAATAGAGAACCCC
GTTTATGAACAGAATTCTCTCCCACATCTGGAACTCAAAAAATCTAACCAGAATGGGGTGAACGGTACAGACGGCAGCCAATTGAAAACTTCCCCCGAGA
TGAATGGGGTTTCTCCTGTGGATTCGTTACTTGAGAACAGCAGAACAGAAAATCTTCCTGAAAACCCTACAAAAGTGCTGGACTTCTCACTGTTGAAGAA
CCCTTTCTTTTGCATCTACACTTGGTCGCTGGTCTTCAGTCAGCTGGCATATTTTATCCCTTACTTCCATTTGTCTGCAAGGGCCCGGAACCTGGGCATC
GACCCTATGGATGCTTCCTTCATCATCTCTGTGGCTGGTATAACAGAGACGGTGGCCCAACTTGCATCTGGCTGGGTGACAGACAGGAATCTGGTTCACA
AGTATCACTACCATAAGGCCTACCTCATCTTGTGTGGTGTGGTCAATCTTCTCTCCCCTCTGGCCACCTCATACATCTTGCTCATGGTCTATGCTGTCTT
CTTTGCCATCTTCTGTGGGGGGTACATGGCTCTCCTACTTCCTGTGCTGGTGGACTTGGTGGGCTCTGAAAAGCTGAACAACTCGATGGGGTTCTCAATG
TTCTTTGTGGGGCTTGGCTGTCTAACAGGTCCTCCTCTGGCAGGCTTCCTGTACGACTACACTCAGACATACGACTGCTCCTTCTACCTGGCAGGTGTGT
GTTATCTGTTATCATCAGTTTCTCTTTTCCTCGAGCCTCTGGCGAGGCGCTGGCAAGCCCGGAAGAAGCGGCTAGAGACGCTAAACCAAGAATTGATGTG
GAGTAATGGCTGTTTCTGCCCGGCACCTCAGAGAAATGGTGTAGTATAATAAAGGACTAAACTCAAAGCCATTTTACTTTCCACCATGTCGTGTGGTTCA
CCCTCTGAGGGCTGATCGGAAGAGGACCTGACCTGAACATTTGGAGGGACCACAGCGTGGCAAGCAAATGAATGTTCATTTGAATGCAGAGACCAATAAA
TGAATGATTCAGGACACTACAATGCAAACTACTTTGTTTTGAGAATGGAGTTGGTTGAATTGTTTTATATAAATCTTCTTCTTGCTTCTCTCACCGCCAT
CTTTAATGGCAATCAGATCAGCACGATAACAAAATGAGGAGCGTTCGTCACCACGTAAGCTTTTATTTTACAGCACATGATAAATCTGGATCTTCCCACA
TTAGAAAGTAACGCAAATGCTTCCACTGATATTATTGTAAATTTGTATCACAGGACACAATACTCACTTAGGCAAATATAGCTACTAGTAGTGAAATAAG
AGTGTTTTGTCAGATGGGGATGGGTCTATGCAATAAGCCTATTAAGACTCCGTGAGCCTCCTTTTTGAGCCTTTAATGCGTGTTCATGTCTGTTGATGTG
TTTTTTGCTATGAAGCTCAGTACTGTGTAAAGGACTGCATCAAGCCATAATGGCTGACATCAACAGATTTTGTCTTTGGTGCCCCAACTGGAAGACATTT
TAGGCCAGTATTCCAGACATGGACTTCTTTTTTTTTCACTGGTGCCAAATGAGTCACACTGTCATTTACTGCTGACAACAACCAAGAGATTTTTTGGAAC
AAACCACTGTGTGAATACAAATGAATATTCTTCTGTTGCCAAGTTTTGCAAGAATTAGGTCAGTTGGCTTGTGGGTTTATGTGTACCTGTACAAGAGGCC
CAGATGTTGAGCATTTATATTGAGCGTTCTCTAAAGTGCAAATCCGTTATACTTATTGTCATTTGTATTTTTAGGTTCTGATTTTGTTGGGTATACTACA
GCGCACTGTTTATAACCACTGTTTGCCTTTGTACACAATGACTGTGCTAAATATCCTGTGATGAGAGCCAAAGATGCAATAGAAATATGTATCAACCTAT
GCATTTGAACATGTCCTGTGTTGATAGAAATCTCGTTACTGCTCACATTTAGTTATCTCTGGTAATGTGGTTCTGTGTGAGCTGTTGCCCTCTAGAGGCA
CAAAATATGTACTGCTACTGGAATGTTACATCAATTAACAGGCAGTCCATGTTCTGGAATGTCCAGTTCTTTTCTTTCATCAGCCAAGTAATCACAAACT
AAGTATTTCCTAGAATGAGCAAGACACGCACAAATGTGACAATTTAACAAATAATAACAATACGCCATTGAAATCATTGGCCACTGGTTTTTTTGTTTTG
TTTTTGGCAGCAAGCTTTTCCTTATCACGCTTAATTGTTTAATGAAAGCAGGGTTTTTGAAGAAATGGGTTAGGGTTTTTGTAAAATTTGTATAAGTTGT
TTTAAACTAGCCTTAAAGACAGTTAAGGGGAGGCAATAACACTATTAACATCAATGACAGACTTCACCAGCTATACTGTAGTGTACTGTTAGTGATTTTG
TACTTTTGGAAAAATGTGATAGCATGATGCTGGCCCGAGGATTATAAGATGAAAGTTT
>1061320
AGATAGATAGACAGAACAATAGACAGATAGAATGACAGACACACAGATAGAGTTTGACGGATTTTAACAAAAGAAGACAGATTCATAACTCTTCGCAGGT
GGAGTTTCCTACTTCCTCCTCTGTGCTGAGTTTGATCTCTTCTTCATTGTCTTTGTCCTCCTCATTGGCAGCAAGCTCTTTGGCTGAGCCGATCTCTAGC
CTCTCCACCTTTCTCTGATTCTGTTCCTTTTCCAACCATCTGTAGTTGTAATAGTTCATGATGAAGAGGAAGATACCTCCAGCCAGCATCATTATGCCAC
AAGCAAAGTACATGTATTTATAGTCCATGAAGATGTCAACCAGCAAACCTGAGATGGGTGGCCCCAGCAGGACAGGCCCACACTCTATAATGGTAGCAAG
CCCAACCGCACTGGAGAACCGCTGGGCTCCCACCAAATCCATGAGCGTCTCAAACAGAAGAGCACACACCATCCCAAAAGCCAGGCCAAAGAACACCGCA
TACACCACCAGGCCACTGTAACCTGGTAAGAGTGGACACATCATATGGCACAGGCCATTATATATCACAGCGAAGCTGAAGAAATACTGGATCTTGGGTC
TGATCCATCTGGTGTTGGCGACCAAACCCGTTCCTGGTCGTGCAAACATGTCTACTAGAGCGAATATGGAGAGCAGGAATGCTGCGGAGTACTCATCTAT
CCCCTGATGCTTGGCATATGGTGCCAGGAAGACAACTGGAGCAAAAAATCCAAAAAACATGAGCACATTCCCTACAAGATAGATCAGGAAGCCTCTGTGC
TTGAAGAGGGAGACATCAATGAATTGGTTGATAATTGCAGCACAGCCTGACTGCTTGACTTGATTTGTCCAGCTGTCTGAGGTGTGACGTCCAGTTTTCC
TGCATCGTTCTCATCAGTGGTTTTGCTCGCTGGCAGTTTGTTTTTTATCTTGATGGGTCTCATAAGGGATCCTGCCACGCAGCAGTTGAGCACCACTCCT
CCGAGGATGAGGAAGCTTCCTCGCCATCCAAAATGGTCAAAGAGAAACTGGTTGAGGGGAGCCAGGATGGACAGGAAGACTGGGCTACCTGCCATTGCCA
GGCCATTTGCTATTGGCCTTTTCACAAGGAAGTATTTACCGATTATGGTAAGAGCTGGTTGCAGGTTAAAAGCTAAGCCAAAGCCTCCAATGACTCCCAC
ACATAAATACAAATGCCAAATGGTGGTGCCCAAAGAAGCCGTTACCATAGCAACCCCAACCATTAGCCCACCAACTATCACCACTGGGCGGCTCCCATAG
CGGTTCACCAAAATACTGCTCACAGGTCCTCCTGCATACATGGTAGCCAGCATGATGGAGGAGACCCAGGCTATCTCACTGTAGGAGATGGAGAAATACT
CCTGGATTTCTTTGAAGTAGATGGTAAGGGATTTGGGGAAGGCGTAAGAGAAACCGATGGAGATGAAGGATCCAAACACCACGGCCCAGCCCCAACCTCC
ATCTGGAGGTGTGTAGCCCAGGTTTGTGGTAGCTGGTGGGGGCATGTTTGCTTTAGTTCCTCTCTCTCTACATAAGTTGAGAGACAGCTGGCAAAGCGTC
CGGATGGCTACATGTTCTAGATCGGAAGAGCACA
>1016957
AGTGTCTCAACAATGCCGAGAGGAGGCAAAAAGAGCCATAAGGGCCGTGGGAAGCAGTTCAGCAACCCTGAGGAGATTGATCGGCAGATGAAAGCTCAGA
AGGAGCTGGAAGAAAATGAAGGGGCTGAACGTGGAAGTGCATCAGAATCTGAAGAGGAGAGCAGCAGCGATGATGAACCTAAAAGGAAAGGTGTAGAAGG
ACTAATTGAAATCGAGAATCCGAACAGGGTTTCCCAAAAGAGTAAGAAGGTTGTGGAAATAGATGTCAACGCACCTAAAGAGCTCTCGCGTCGGGAAAGG
GAGGAGATTGAAAAGCAGGCGGCTAAGGAGCGATACATGAAGCTGCATCTAGAGGGGAAGACAGATCAGGCCAGGGCAGACCTTGCCAGACTGGCCATTA
TAAAAAAGCAGAGGGAGGACGCAGCAAAAAAGAGAGATGAGCAAAGGAAAGAAAAAGAAGCAGAAGAGGCAAAGTCAAAACGCTAGTCCAAGCATCATCA
CACAGGACAGGGCTTTTCTGGGGAGGGAGGGAAGGGGACTAGTTATTTAGAGGAGACAGCTCAGGGGAATCTGTACATGTCATCCTTCCATCCATCCAAG
GTTGGAGGAGTTGGACATTT
>1067292
TCTGAAGCTTTCGGTCAGAAATGTTCTCATTAATGGAAATGTATGTTCACAGGTTGGTGATATCCACGTGCAACACTTTGAGACCATCTAAGAAAGTAAA
GTTTACACAACTCAAGTGATCAAGATCTACAAAAAACAGCTTCTGTGTCCAGTAAACAATCTACTGAATATTCTATTAGCAAACCACTTCTGCTATATAT
AAGCCTCAAAAATGAGGCAGTCTTTATAAGCATCTAAGAAAAATGAATACGCCCTCTCAAAAATGACAAGGTTCGTGGGGCATGTATAAAACCTTTTTGC
ATTGAACAAAAGAAAAATTTGGCACCATGAGAAGTCCCCTGGCAAAACCGTACCAGGTAAGAAAACCATAAGAAAAGGAAGACAATCTTCTACATGTTCA
CCAGATTGTTAAGGCCAAGGTCAGTTAAAGACCTTTAAGATATTGTTCAAGCCACAGAGGCTACTTTGTCACAATCAAGAGTGGGCTGTTGAGAAGTGTT
GACGTCCTCTTTTGCAGGATAATTTCCTTCCTCTGACATCCTGTTCCAGCAAGGCAGAGTGGCCAAGAACAGAAACAAACCAGATACTAAAACACAAGTG
CCACTGGAGTAGAATGCCAAGTCATATGACTGAGTCCAGTCAAAGAACCAACCTACAACAGGTGGCCCGAGGGTGATTCCAAACCCTCCGAAGCACATGA
GAATGCCATGAGCCTGACTGAGTCGTTCAAGGCCCACAATATTGGTAGCGATGAAGGATGTAAGAGACCAGTTCCCTGAGAAAAATCCAACCACGGCCGA
CAGAACTTGCAGACCCATGTAGCTTTTAGACACAGGAATTAGAAGCAGAGCCACTCCTGTTCCTGTCAGCGTCAGGGCGTACAGGTACAAGCTGTTCACC
CATCGCATGTCTGCCAGGATGCCCAGGACCAGCTTACCGATGCCTGCTGTCATTGCAACGATGGAGACAAGGGGTATTAGTGCAATCCCATCGATAAGCC
CCTCACTCTGGGCTACGTCCTCCATGAAGAGCACAGGTGGGAACGCCCCTAAGCTGAACAGGAATATGGCGATGCAGAAAGCCATGAAGACACGGTCCTG
TAGGAGCTCTACAGTCTCGCACAGGTACCGTCCATAGGGACGCATTCGCTTCTTGATGGCTCGTGCTACTATTGAACAGGACAATATCCCATGTTTTCTT
TCCCCTTCACTCTCTTGCAGCTCGGTGGGTTCCTTGAGGATCAAAAGCTTGATTGTGGCTGTGTTATCGGCTGAGCTAGGTGTGGTTTTGAGATCAGAGT
CAATGATAATGGCAGTAGGTTTGGTGTAGAGTGCTTCTGGTTCCTCTGTACACTGTAGAGCAGCTCTCTGTTTTAGGTAGTAACCAGGTAAGTTCAAAGG
TCGCATTGGCCCAGCACATGCCATTAAGTTGAGCGCCAGCGCTCCAATGATAAGCAGGCAGCCCTCCAATCCAAACAACTCAATGAGCTCATTCTGGAGT
GTGGCGTAAGTGAACCCGCCCATACTTGTGCCTGTGGTGACAATGCCCAGTGCTAGGCCACGCCTCTTGTCAAAGTACTGGCAGGTTATGGTCAGTGTGG
CAGCATAGACAAGTCCGCAGCCAATGCCGACAACAATGCCATAGGAGAAGATGAGGAAAGAGACGCTTGGAGCAAAAGCACTCAGCATCAGACCTCCAGC
CACCATCACACCGCTGAAGACGGTTACTGGCCGTGCACCAAAATTATCCACACAAGCACTGCACACCGGACTGGTGATGAGCGCCACACCAGACACCATG
GATCCGACCCAAGCCGTCATGCCTTTTCCCTCCTGGAAGGCACTGAGCCACTTGGGGTACAACACCCCGACGGACTGGGGGGATCCAAAGGACAGGAACT
GGGCCATGAAAGAGGCCACCACAATCATCCATCCCCATCCACCATCTAAAGCACCTTCACCCTTTACAGCACCCATTCTCAGCACTGATCTTATGCTGAC
TTCACTTGATACACAGACGGCACGTGGATGTGGATGTTGCTCTTGCTTGGAGAGCGCGGTGCACTGAACCGCTCGTGCCTGGTAGACCAGGCTAGACTCA
CGCGCTTCCCTGCTGAATACCTTCTAATAGCATCGCGCGTCGCCTAGTTTTGAACGCTTCTGGAAAGAGACCACACCTCGAAGGTGGAGAGACCACTGAC
CGGACTGCCTT
>1021626
GGAAATTGTCCACAGAGTATCAGAGGTCATGGTCATGTATGGCTTTGTTCATATATTTGATGCCACTTCTGCTATTGCAGGTGGCATTGTCAGAGGTGCT
GGAAAGCAACTGCTTGGTGCTCTTTGTAACATTGTGGGATATTATTTTGTGGGATTTCCAATTGGAGTGTCCCTGATGTTTGCTCTCAACATGGGCATAA
TTGGTCTGTGGATTGGGTTTTTTGGCTGTGTTTTCCTACAGTCCTTGTTCTTCATCATCCTCATTTGCAAATTGGACTGGAAAAAAGTGACTCAAGAGGC
TTTAATCAGAGCAGGTGTACAAGTCCCTGAGACCAAAGATGAATCTTACGCTATAGAAAATAAGAGCTATACAGAAGATGTACTGCAGCAGTCCCAGCAC
ACTGAAGAAGGTCAGACAGATGCGAACACAGACCTCGAAGGGCTCAGTAAAAGAGGAGGAGGAATAACAAATGCTGTTGCACTGGTCACAGTTGGCGCGG
TTTTGACCACCAAACAGTTGGTTGTCCGTCGAGGACTTGCGTTTTTCTTCATGCTGCTTGTACTAGCTGGAGGGATTGTGTTAAATGGGGTGCTCACTGG
ATTTCTCAGAGTATAGTAAGTTCAGGAATTTGTAACACTGATCTTTGGATCTTTCTATTC
>1048352
GTGTGTTTGGGCTCAGTTCTTCTTATAGCATGGTAGAAATCAGTCAGCTGATCCAATACACATCGGTATCCTTAACAGAACAGAATGTTCTGTGTCTAAC
CTGCTTCTCGCTCACAATGACGATTCCACCTCCCTAGTCATGATCACAATGGATTCTGGCATGCTTGTTTCCTCCACAGACTCGCTGATGATCTCCAGAG
ATGTAGCAGAAGTACTGGTTACAGTTGGGGTTTTGGTTTCACACGATTTCTTCTCATCTACAGCTCCATCAGGAGGCTTTGTGGAATCAATGGCGCCACA
GCAGAGCTTTGGGGCACACTGCGTTCTACAGGAGAGCTCGCAGAGCGAAGCGCGAGACTCAGAGTTCACAGTTACGAATTCCGGTTGAATGGTTGTAGCG
TGGATGCCTTCATCGTGGAAAAAGTCCTTGATACGCTTGGCTACGTCCATGTAGGATGTGGGGTCATGGCATTTGATGTGCGCGGTGGCGATAATGCGAC
TGCCCGCCAGCTGCCAGATGTGCAGCTCGTGCACCGCCAACACGCCCTCCAGTTCCTGCAGGCGAGCGTTGAGCTGATGCATGTCGATTTGCTCGGGCAC
GGTCTGTAGCAGGATAAGGGCAGACTCCTTCAACAATGGGTATGTGGTGTAGAGGAGGATACAGACCATAATGATGCAGAGCGTGGGGTCAAGATAAAGC
ACCCAACAGGGTCCTACTATTGTGGTGCCGTTAGTTAATGCACTGCTGATATTGAGTGAATGGTCTGCGCAATGTTGGCCCACACAAGGGTTCTCGCAGA
TTTTGCCCGGCTCGCATGGATTCCATACTAATATGAAGATGATGGCATTGATTACCACGATAACCGAGCCGAGAGCGTCGCCCAGCACATGCAGGAAAAC
ACCCCGCATGTTGAGCTGGGATGCCGAATCGTGTCCATTCTCGAGCTCTTCATACGGAGCGCTGCCGTTAATCTGCAAATCCAGGCTGTCACTGTGACAC
ATCTCGGCTCTGCTCCTGTCCGGATTAACGCCATTAGGGCTGTTGTTCTGATTCCCGACCAGATTATTGGTCTCCTCGCCCGC
>1069498
AAAAAAGCAGTTTACATGATACATGTGCCATCTTTATAATATTTCATGGACTCCATCTGTTGCGTCATAGTTAGAACTTCGTGGAATCCAGTGCTTAGGC
CTGACATGTGCTGGAAGTAGGCTTCTTTTTCCAACTGAATAGTCAGATTATTAACACCAGCATCTTTCAACACGGCAGACACCTGCTGAATAACTCGCTG
TTCCACTACATCAGACATGAGTTGGAGATGGATGGTTCCAGCAATGACACTGGCGGAATGTCTCCAGAAGTGTGGATCACGGTAGGATAAAACTCCTTCG
ATTTTCTGAATCTTTTCAAGTGCAAAGTTAAGCTCCTTTTCATGCTGAGGTGACGTTCTCAGGAGAAGAACCTCACAGGCATCCTTTATTAAAGGAATGA
CACTGAGAAAAATCAGTGTGGCAATAAAGAGCGAACAAATGGGATCTGCAATCAGCCATCCAAACTGTCTGATGAGAATAGTGGATATAATCACACCAAC
ACTGCCCAGCGTGTCAGCAAGCACATGCAGAAACACTCCTCGCATATTAGCATTCATTCCCCCTCCAGCAGACCCGTGGGAATGCCCGTGGCCGTGAGAG
TGGCCGTGTCCTCCATGACTATGTCCATGTCCTCCATGGCTGTGTTCTGCACTTCCGTGCCCATGCCCATGGTGTGAGTGGCCGTGGTCCTGTCCAGAGC
AGCTACCTTTGGAGGCCCCATGGGAGTGTGCATGACTGAAGGCACAGATGCCCACCAGATTAACGAGGAGTCCACCAACAGACACCGGTGTTAACATGTC
TGTGTTGATGTTTGGTGGATCGATGAGTCTGGTGACTGACTCCACAAACACAAAAAAAGCTATGACCATGAGGAACAGGCCATTGATAAACCCAGAGAGG
ATCTCCACACGACCGTACCCATATGAATATATTCTGGTTGCTTTCCATCTGGTCATGAGGGCAGCAAACAATCCCAGAACCAAAGCCGAGCAATCAAACA
GCATGTGGAAGCCATCAGAGATCAGCCCCAGACTGTTGGTCCACACACCATAGAAGAGCTCCACAAATGTGAAGGCCAGGTTGAGACATAGAAAGTAGAA
GATCTGCCGTGAATCATATTCCGCCAGAATCTGTTTGAGCGATTCTTTGATGAAGCGAGGCAGAGACTGGGACGTGTGCTGGAGCGCATCTCCCATGAAG
TTGTACAGAGGAGTTCCTTCAGGGGAATAACCCACCAATGTTCCCTTCTGACCCTTTGAAGATGGGGCTGACAGAATGCTATCAGCCATGATGAAGAAGC
AGGCGCTGACCAGCACTCCACCAGACAGCACATGCTCAGTGTTACTCTGCTGGCCTGGCTTACTAATGGCTCTGAGCTGGTCGGTTAGTGGGTGGGTCCA
GAAGTTTGCCAGCAGCAAGCCAGTGAGAAACAAGAAGATGGAGCCATATCGAGCGCAGCGGGAGGTTTCCAGCTTTGCCGTGCAGATGGACTCCACATAA
AAGTCCAGTATCATCACAGAGAAGATGATCATGGCGAATGGCAAGATGAGGCCAGACCAGGATTCCACCTTACTCTCAGTGGTTGCAGACAGCACTATGA
CCCAGGGCAGTAGAACTACAGCAGACACCAGGTTAGATAATGCATATAGGCGTTTTGTGCCCCCAATCTCCACTGATAATTTTCTAGATGCTGTGTTGAA
GGCCACCTTCAGGCACAGAGCTAGAACCAGAAGAACCACTCCACCCTTGTGGTCCGCCACACCTAAAAATGCAATTCCAGTGTACAGCGCATGGGTAAGA
GCACTGTCATGGTGTCCCTCGGGGTGCTCTGCCATCTTTGCCATGAGATCATCATTATCAAAGAGCAAAAGGCAGATCACAGCAATTATGAAGAAAACAG
CACCCCTTGTCTTAGAAGGTCCCCCTCCAGAGCTGGTGAAGAGAACGCTGAGGAGAGAGATCACCACCACATCACTGTGCTCAAACAGCAAAAGGGTCCT
GAGTGGTCCACAGAGTGTCAACCCAAAAAAACCCAACAGGGAGATGACACAGCTCATGACAGCATGCTTAAGGATTCTAATCCACTGTCCCTTGGGGATC
ATTTTTCCAGATGAAAATGGCTTTTGAAAGAAAACCAATATCACCGCACACCCCATTTTCAAAATAAAGAGAAACTGTACAATGTGCACAACTTTGAGGA
GATCATATGACTCAAATATCCCAAAAGCCTTCAGCAGCTTGGTAAAGTAGAGTAATACTATGTACCGCGTCAGTCTGGCATTTGGAACCTCAACTCGTCC
CAGCTTCCCACCTGAGATTATATTACTGCTGTATTTTTCATCCATGCTTCTTATGTGTGCGTTTATGTTTTTGTGAGTGTTATGATCTTTTACGGTTTAT
CCATTTGGGAGCTCATCACTGAGAAACAAAAGCTGTTATGTGTCTTTTTGTGCTAGCCTGTTTAGACAGCTGAAACCGAAAATAACCGCACAACTGAAGG
CTTTTTGGTGGTGCTAAAATCGCTCATGTACTGCTGGCCCACAGCGCCGAAGCCTGAAATAAAAACCGTTGATTTTCGAAATACATATTTAATAAAAAAT
CATCTGTTTTCACTAGCTAGCAGCCACATTATGAAGAGAGGTGGTAGTTGAAGT
>1040510
AAGGGCAGCAATTATGAGGAAAAGAAACCGTTTGTTGGGATCATAAAAAAAATCAAAAGCAATGGGGAACTTCAAAAACAAAAAGTTCAAATGATCGAGA
GGGTGCACTAATGTTGCAAGTTCTTGTTTCCCTCAAAACGTCATATTGTTGTAGCAGGTCAGTTGTTTTCAGGCAAGAGTGGAGTCAGACTGCTGGACGG
CACCAGCTCCATCTTGATCCAAGATGGAAGTGGAGCGACAGAAACCCAAAAAGAGATGGGTTGAGGTGGAGAATTTCCCCACAGCAGCACAGAAGGCCTT
TGGTCCCGGGACTCCCAAAGATCAGGAGAAGTGTGGCAGACTTCTACATGGCTGCCACGTCAATCTGAACATAAAGTTGTCTGACGCCAACCTGTGTGAA
AATGTTGTGAGTTTGGCTGAGAATCCATCTAGAATCTGCGTCAGGCGCCACAAGAAGTTTGAGTGTACCAATGTAGACGTCTGTGCAAAGGGTCCAGAAG
TGAGGTTCTTGGAGGTTATAGACACCCTGAAGCTGCTGGACCCTTTGGTAGCATTCAGGAAGGGTATGGTCCAGAGAAGGAGGTGTCCGTTGCATCAAGA
TCCCAATGGATTCCCTGAGCAGAGGAACCACACTAACTCCTATGAGAAGCGCGATGAGCATGGAGCAGATGGGGTCGGCGATCATCAGGTCGTATTTTTG
CATTAGGATGGCTGATATGATGACACCGACACTGCCCAACGTGTCCGCAACAATGTGGAGAAAAACTCCTTGTAATATCTGCTTGCTGGAGCCTTTTCCT
GGTGTGTGCAAATGGTCATCATGACAGTGAGGATCGTCATGTGAATGTCCGTGTCCCCCGTGTGAATGCCCGTGATCGTCGTGCCCGTGTTTGGACTCGT
GACTGTGGCC
>1003631
CGTTCAGCCGTCTGCACATCACCCTCCACTTCCCGTTAGCTGAGTTTGTTCTGGTCATGGGCGTCCTGCTGGTGTTGGTGGTGGAGCAGATGCTGCTGGC
GTTCAGAGAGCAGACGTGCGAGGCGTCTCTGGAGAAGCAGGCGCTGATGGACGGTGAGGACCGCAGCAGGACCGTGGAGGACGGCCGGTGTCACCTGGGT
CTGCGTGTGTTCCTGCTGCTCTTCTGCATGTGTGTGTGTGCGTTCCTGGAGGGTTTGAGCGTGGGCTCTCGGCGCGAGCGTCTGCTGGAGGAGTGTGTGA
TGCTGCTGCTCTACGAGGGTCTGCTGGCCTTCAGTCTGGCCGTGCGTCTGACCCATCACGCTCTCCGCCGGACGCTGCTGTCCGGAGCGCTGCTGCTGTT
CTCGCTGGCCTGTCCGGCCGGGATGGGGATCGGGGCGGCTCTGGACGGGACGGAGACCGGTGCTCAGGGGCAGCTGGTGCGCTGCGCCGTCGAGGGTCTG
ACCGCCGGGATCTTCCTCAACATCAGTCTG
>1039056
CTCTGCTGCTGAACGTGGGCAGCGCTCTCACCTCCTTCATCGGCCTGTACATCGCACTGTCCGTCTCCACTCAAACCATCGTCCAGGAGTGGATTTCTGC
CATCACCGCCGGCTTCTTCCTCTACATCGGCCTCGCAGACATGCTTCCATCTATGATTCATGTGGACAGTAAAACGCCGTGGCTGATATTTCTGCTGCAG
AATCTGGGTCTGCTGACTGGATGGGGGATTTTATTACTCCTGTCTTTATATGAAGATCAGATAGGAATCTAAGAAATGATGCAGGATTGTACTTGTGCAT
TATCATATTCTCTTCCTCAAACATGTTTGTGTGGTTGTCACTTAAACAGTAGAAATATGAGAACATTTTAGTGCTGCCGTGTTTTGAAATGGAATATTTT
TAAAACCTTGTTTTGATTTTTAATACTTATTTTTGTTGGGAACAGAAGAGAAATTTACAGAAAAAGAAAAACAGAATGACATATGTTAACATTATTTTCA
AGAATATTACTGTAATACTTTTTAAAACACCATCCACATTTTCTTCAGATTTTCAAATTTAAGTCTAATTAGAAATAAACATTTACAACAGATAAATCAG
CCATGCAAATCAGTTTATTTACAGTAGATAAATGGCTTTTTATGGCCATCAGCACTTTCTTATAAGACTCCTGTCCTTCCATTTAAATGTATTTTTAACT
AGTTAATTGTAATCTGTAAAGGTTGTTTCTGTTGTATTGCACAAAGGAAATTGGGTTAAAAATGTACTATAAGATACACTTGATATATGGATTTCACTGA
ATCATGAAATTCTGCTAATATGAAGTGAGTTTGTCATGATGCGTAATGAGAAAACCTGTGAATAAATAAACTGTCCTAGCCTGAA
>1044232
CATTAAAAATTAATCTTGCTGACGCGTTCTGGATTTTTAGCATATCTTACCATGAATATCCATTTACTTCAATACTACTACAGTATATACTCTGCTGATA
CACTCATTGGCAAGTTCAAATACAGTTTGGACACAGAAATCAGACAAAAGCATCATGAGACTCAATACTTTACTGGAATGTTGGAAGGTCAGCATGTGCA
AAATGAACAAATGTAACTCGCTTCAATAGCTACTGTACAACACTAACAAAAATAAATCACCTCCACATTCTTAATGTGGCTCAAGTTTCTTTTTTTATAC
TAAAAATTGTAACAGTCAACACTTAATACTTTTACTCCCACAAACCACTAATAAGATGACAATTATTCGTGCAAATTAAGTTGCTACCACCTTTTCACTG
ATTAAATCAGATCTTAGACATTTCAACAGGTGGACACCAGATAAGCAAAATTCAGGGTCAAAGAGCAACGTTAGCAGATGTTATTGTTGAGTTTTGTTTT
TAGGAGTGATGGAAAAAGTTATTGCATGGTCCTCAGGTCAGAAGCCAATGTCAAGTTGTATCTTATGCTCAAAAACAGCAATGATAAGCATGATGCCGAA
GCCCAGGAGTATCCCAGCATTCTGCAGGAGAAAGAAGCCATAGTGACTGAAGCCTGCTTCGCTCGCGTCATTGTGTAACATCTCAGGTACCATGTCCACA
AGAGCGACGTACAGGAATAACCCAGCTGTGAGAGCAAAGATCCACGTGGCAACATTTTCAGCATAATGACCGATCAGAATGCCTGTGACCATGCCCAAAT
ATCCCATCAGGGCTGAGAGCAGATTGTACAGGATGGCCTGTCGTACTGACATACCTGCCTTCAGCAAGACTGCAAAATCACCAAGCTCATGAGGAAGCTC
ATGGCAGAACACAGCGACTGAGGTACTAAGACCACTGGACAAACCTTCAGTGAAAGCCGCCCCTATGGCAAGTCCGTCACTGAA
>1043306
ACATGCATAAAACTGACTAGCTAACCAGCTAATACACAATCCGAGTAACGTTACATCACGAAGGATCTGCTGGCACCAGACATCTGTCGATTGTACAGGA
TTTGCTGTTAAACTCTAAAGTGATTCTCAAACTGAGACGGTGTTGAGTGTCTTTAGCTGAAATGGATGACTTCAGCTCCATCAGTCTGCTGTCTCTGGCG
ATGCTAGTCGGCTGCTATGTGGCTGGAACAATTCCCCTGGCTGTCAACTTCTCTGAGGAGAAGCTGAAGTTGGTGACAGTGTTGGGAGCTGGGCTGTTGT
GTGGCACTGCGCTGGCTGTCATTATTCCAGAGGGAGTTCATGCACTGTATGAGGAAATGCTGGAAGGTGGGCACCACCATGGCCACGGGCAGGTAGAAGC
AGAAGTTTCTGAACAGAAGATTGTTGACGGAGGCGTGGGACAAAGCGTTGAACACGGCCACAGTCACGAGCAGCTCCACGCTTATATCGGCGTCTCTCTG
GTGCTGGGCTTCGTCTTCATGCTGCTGGTGGATCAGATCGGCAGTTCTCACATGCACAGCAGCAGTGATGATCCAGAAGCAGCAAGGACTGCTAGCTCTA
AGGTCACCATCACACTTGGATTGGTCGTTCATGCTGCAGCTGATGGTGTTGCTCTTGGAGCGGCCGCGTCCACTTCTCAGACCAGCGTCCAGCTCATTGT
ATTTGTAGCCATTATGTTGCATAAGGCTCCTGCTGCGTTTGGACTCGTCTCTTTCCTCATGCATGCAGGTTTAGAACGAAACCGTATCCGGAAACATCTA
TTAGTCTTTGCCTTGGCTGCCCCTGTTTTGGCCATGCTCACCTACGTAGGACTCAGTCAGAGCAGTAAAGAGGCGCTATCTGACGTCAACGCCACTGGCG
TGGCCATGCTGTTTTCCGCCGGCACCTTCCTGTACGTAGCTACGGTGCACGTCCTCCCGGAAGT
>1067228
ACCATGACCATGATCACCATGAACATGAGAAAGACAGTGATCACAAACATATCCACAGGCCTGTTACGGACAGTCCTCATACTCAAGATGACCATGACCA
ACTTGAGCAAAAGAGTAGTGAACATTCACAAGAAAATAATGATCTCAGTGACCAAAACCACCATCATCACGACCACCATCACCACAAGCATCCCCACCCT
CATCTCCATGGTCCTGATAGCATGGAGCACAACACAGCAACCCCTCATCTCACACCCAGAATACAGCCTTCTGCCCCAACTGAGCTACCCACCACACAAC
CCAGAAGAAACAGCAGACCACCTAAAGCCAGAGCTCATCGAGGCCGAAACAAGACCAGCATCAGTGTCACTCAGGCTGGCGAGCTGGAGACAAGAAGAGA
TGACCATGACCATAGCAGCCAGGATCACAGCCCTATTCAGCCGCAGAGGGGCAGGAGAGAGGTTCCAGGAGAAGATCTGTCTGTGAAATCGCATGCATAT
GATGTACTTCACCAACATGAGGAGTGTCTGAATTTAACGGAGCTGCTACACCATTATGGACTGAGCTCGGATTCTCTCATATCTCCAGTGCAGTTCACCT
ATTTATGTCCAGCTCTGCTCTATCAGATAGACAGACGCTTCTGCATCCTTCATTATCACCACGTTGAGGCTGAAGTACAAGATGAAACATCTTCAGTGTG
GATCTGGATGTGGGGATTTGTGTCGATCACCATCATCAGCCTGCTCTCTCTGCTGGGTGTTGTTCTGGTGCCCATCCTCAACCAGTCCTGCTTCAAGTTT
CTCTTGACCTTCCTGGTGGCGTTGGCCGTGGGAACCCTTAGTGGTGACGCCTTACTGCATCTACTCCCTCATTCTCAAAGTGGCCATGATCACAGCCATG
GAGGACAGGCGGAGGAAGAACCCGTAAACTTTCTGACCAAGTTTGATGGAGTTTGGAAAGGACTGACTGCACTAGCAGGAATCTACCTCCTCTTCATCAT
TGAACATTGCATTGGCATGTTCAAACACTACAGGGACCAAAGGGGAAGCCTCTGCCAGAGGAAGAAGAAAGGAGAGGAAGCAAAGATTGGGAGGAAGTTG
TCAGACCACAAACTCAACAGGCGTTCAGATGCCGAGTGGCTCCATCTGAAGCCTCTAACAGAGGGAGAAGGTACAACGTGTGAAGCCGGACACAATGACA
CTCAGATGACGGAGTTGCAGCCTTTGGATTCACCCAGCAAAATGCCACTCTCCATCTCTGATTCAGATCACCCCTACAAGGACCCAGTAAAAACAGAAGA
GGACAGTAGGCCAAAAGCAAAATCAAAAAAGCATGGACACGGGAACGGACACGGACATGGTCATGGTCACTCCCACCATGGGCACTGTCACTCTGACCAG
GAAATGAAAGATGCGGGGATCGCCAGCATAGCATGGATGGTGATCATGGGAGATGGCATGCATAACTTTAGTGATGGACTTGCTATAGGTGCTGCTTTCA
GTGCTAATATTACAGGTGGCATTAGTACTTCAGTGGCTGTGTTCTGTCACGAACTGCCCCATGAACTAGGTGACTTTGCTGTTTTATTGAAGGCTGGGAT
GTCAGTGAAGCAAGCCATTGTGTACAATGTTCTCTCTGCTCTGATGGCTTATGCTGGCATGGTGATCGGCACGGCTGTGGGACAGTACACGCACAACGTC
ACCAGCTGGATCTTTGCCGTTACTGCTGGCATGTTTCTCTATGTGGCATTAGTGGATATGATGCCAGAGATGCTTCATGGTGACAGTGAGGAGCACAAGC
GCTGTCAGATGGGTCACTTTGTCCTGCAGAATTTTGGCATGCTCACAGGGTTCGGCATCATGTTGCTGATCGCCATCTTCGAGGAACACATTGTGATTGA
CTTTGGCTTCTAGCCGGAGCCTGAGGTCAGGGGTGGCGTCATTCATCAGCTACATTCACACACGTGCTTTGCCTTAAAGTGGCTTTGTTTTGTGATGGTA
CAGTCTTGCAGGCATGTCTCAAAAGACAGCATCGGTAGCTTACAGTGGACATGGACATGCAAACCAACATGTTTACATTTAATCATCTCTCATCTCTTCC
TCTCTAGGCCACTCAAAACGGTTGCTTGTCGTCTTCAAGGTCTTTTGTAGTTGTAGTTTCTAGACCGTTCTCTCTTGTCCTTAATCGGTTCTTTTTTTTT
T
>1059932
AAACATGAACAAGAATGCAAAATAGTACCAAATGCAACCACTGTTCTTTTGGAGCACCTTTTGCACAAACCTGTATTTCCCTTCAATTTCAGCTGGTGCC
TGTCAGGCATGAGTTCAGTTTTAATCCGGACATGGAAGTGTATGAAGGATAAGGCTAAAAATCACACGGACACAGATTCAAACACCTGATTGTCAAGGCT
GTTTCTTTCTTAGGTCTTTCCTCACATGGACTTTGGGGGTGAAAAAAAATATTTAAAGCATAACCAGTGGAGTGAGTTGTCACTAAATCCTCCCAACATG
CTAGGTAGCACTCTAAATATCCCTTGATAGAAGCGGTGTTCGTCTGTGGCTAGTCCATAACGACTGAGAGAAGAGCCATGACTGCTATCCCACAAAACAA
CAGCAGAACCTGTAGAAAGGAGTTCCTAGGGTTGGTCTCCTGTAGCAGATCAGGTACCACATTGACCAACGCAATGTAGAGAAAGCCACCTGAAGTGAAG
GGCAGGATCCAAGCAGTGGCATTCTCTGCCCCATGCTGTGATTGGGAGCAAAGAGCAAAACATGCCCCCAGGACTCCTCCTAACGCTGTAGAGAGCTGCA
TACGGGCAGCTTTCCAGCGGTCAAATCCTGCTCGCAGCAGAATGGCAAAATCTCCCAACTCATGAGGGATCTCATGAAGCAGAATAGCAAACGTCGTTAA
GAAACCAACCTTTCGGCTTACTAAGAAGCTTCCTGCCACTGCCAGCCCATGAGTGAAGTTATCAATGCAGTTAGCAAGAAGGTTTAGATAACCACTTGTC
TTTATTTTCTTTGGCTCTGTGTAAAGGCTGATGTCAGTCTTTGGCTTGGAGTCGGAGTTGTTGTTTGAGCAGATGCCATTTGTTTGTGGGGACACGGAGA
CCTCGCTGCTCAGATCTGTTGAAGACGATTCAGTTCTTTGGCAGGCAGCTTTGCTCTCTGGGTCACTGTCTTCATCAGGGAACACCTTTTCCAAAATCAG
AAAGGACAGCAGACCCCCTATCACCCACAAACCCTGCGTATGATAGTGCCTGTGGGACCCATCAGGACTGGAAGTGTAAGCCCAGGCTTCAGGAAGGAGG
TGGAGAAACACATCGCCTAAGAGACCACCAATGGCAAAACTCAGCAGATTCTTCAGCTTCTGACACCCAGCCTCAGTTTTCAAAGCTGTTCCAGCTTCAA
TGGGTATCACTAAGAGTGGAAAGATGCCACTGAGTCCAACGGCGATCGATCCCACAAGGGAGCAGAACCAAACATCTAGGTTATCTATGGAGAACAGCTC
ATCCAGGTACTGGAGGTCTAGAAGGTCCTTAATGCACCATGGTCCTGGTCCTGCAGGTGCAGTCTTTGCTTGGGACACAGCGGTCTGAGCCATCATCTTC
CCACCAAGGGATGACGCCAGTAGGGCGGCTCCAAGGAGCAGCACAGCAAATGCCCAAACGGGCCTCTCGGATCCTGCGCTCATCAGCCCAGACCTCCGCA
AGGTACTTGGAAGAAACATGTAGGGTGCCGGCTGAAATTCCTACAGTTTT
>1045216
CATTTCTGCGGGGCTGGGTTCGGCTCTGCTATGGGCAAGGCATTCATGTGCAGGTAGGTGGAGATTCGACTGGCTTGAACCGCCACCAGATTGCCGCCCA
CACCATTGATGACGGGTGTGAAAACTGCCATTCCAGCAAAGTTGGGGTTAGATACGGTCTTATCCAGAATGAGGCCTCCAACACTGCTGATCGCCATGGC
TATGATGACAGGCTCCCAGCCTGAGTACAGCACTTCCCGGGTGGAAGGTGTCCGCCGGGCGATAAGTACCCAGATGGGTGTCAGGGCAACGAAGAAGGCA
CAGACCATTGGGTTGGCATAATTGTTGAATTCGAGCTCCTTATACAGGCCCGTACTGATGCCAGCCAACAGCGCCAGGGTGATCAGATCACCGAGGCTGG
CTGCAATGGGGGTGGCCACATTGTCTGGGTTGATGCCAACCTTCCTGGATGCAATGATAACCCCGATCATGATAAGACCTAGCAGCAAAGAAGCGATGAA
TGCAGTGGCCACGCTGCTGGCACAGAGCAGGATGGCATGGCCAATCTTAAAATTACCCTCTGGAATCCATCCAAAAATGACTGCGGCGATGGAAGCCAGG
AAGCCGACCACTGTGGCCTGAACCTGAATTAGTGCGAGGTTTCCCATGATCATTTTCCACATATCCTTGGCCGAGTCCATTTGTCCAATATTAGCCGCGG
TAGACAGTCTGGATGCGAGGGTCATCTCCAAGTTCCCCTTCAGGCCCAGGAGAGCAGGCACCAGGATAAAGACTTCAGTCACCTCTGTGAATACCGTCCA
ATGCTGAACAATGTCCAGAACCATGCCAGCTGCAACTGTCCCAAACCCTGCCAGCAGGAAAGGGAACAAAACCTGGAGTCCAATAGAAAAGGACGTTTCC
TTTAGTGGAGCCGGAGGCACCGGGCTTTGGTCCGTACTAGTGTCATCACTCTCGTTGCTTTGGCTAGCATTCTCCAGGAGCGCGTCTTCTTCCCTCTGGC
CCTTTGC
>1069812
AGGTATGGATGGATGCTGGAACACAAATATTTTACTCTTACGCTCTCTGCATTGGGTGCCTTACAGCTTTGGGAAGCTACAATAAATACAACAACAACTG
CTACAAAGATTGTGTTTACCTGTGCCTCCTGAACAGCGGAACCAGTTTTGTAGCTGGCTTTGCCATCTTTTCAGTTTTGGGCTTCATGGCCTTCGAACAG
GGGGTCGATATCTCAATGGTAGCAGAGTCAGGTCCTGGTTTGGCCTTCATTGCATATCCACGAGCTGTAGCTATGATGCCTCTGTCTCAACTGTGGTCCA
TATGTTTCTTCCTCATGATTATTCTGCTGGGGCTTGACAGTGAGTTTGTGTGTTTGGAATCTCTCATGACAGCCATAACAGACATGAACTCTGACTTTTT
CCTCCGAGGACATCGTCGTAAACTCTTCCTCCTCCTCATTTGTGTGGGCTGCTTCCTCATTGGCCTCCTGATGGTAACCGAGGGTGGCCTGTATATCTTC
CAATTATTTGATTACTATTCCTGCAGTGGAATGACCCTCCTTCTATTTGCCATTGCACAGTCAATATGTATTGGCTGGTTTTATGGTGCTGATCGTCTGT
ATGAAAATATTGTAGACATGATTGGTTATCGTCCTTTGACATTAATGATATACTGTTGGAAATATATCACTCCTATTGTGTGTATAGGCACATTTGTCTT
CTCTTTGGTCAAATTCACTCCTCTAAAGTTTAACAACACATTTGAATACCCATGGTGGGGTTATGCTGTTGGCTGGTGGTTCACCCTCTCCTCGACATTG
ATGGTTCCCATATGGATGATCTATGTCATCCTTATCACTCCTGGTACACTGAAACAGAGACTGCGTGTCCTTTGCACTCCAGCAAGCGATCTTCCTTTGA
CATCAGAAAGACGAAAAGAAACCCTGTGACCCCAACAGACAGTACAACATGTCCCATGACTGATAGAGAAACATTGGGGGGGGGGACATACTTGGGCTGT
ATTTTGAACAACTTTTGATATCAGTAATGCATTTGAAGATACACATTCTCATGAGATCTTAAGAAGGCACAAACACAAACTGTACTTTACTGTTTTATAA
GTTATAGAATTTTGCTATCTTAGATCCTCAAATGCAAGCAACTAAATGTGGAATTAAACTGGAAATGAAAAATAAGCTCAACTTCCACATTCAGCTGTAT
CTGAGGAAAACTCGGTTTGACGTCATTCTTAAGTGGGATAGCGTCAGCAACTTACTGTATCATAAACATTCACAAGATATCAGTTCCTCTGAAGAAGATA
GCATAAAAAAAAAAAAGTTTATTATCACGAGGGAGTGGACCAGCCCCATTTTGGATGGACCAATGTTCATTACAGTTGGTATATGATTAGAAAATGTTGG
ATGATTTATAGAGACTAACCAGAGCAGCTCGCTATAACAGACTTTATGCCTTGTAAAAGAAGCACAAGGCACGTTTGGTTAATTTCTATCAAAATGTGTA
ACAGTATTTTAGAATAGTAACTTTATTTTTTATGTTTTTATGGGTCAATCATGCAACACTTTGTTGTTTTGTGCCTATAGTCAAGTGCTGGTGTTTTAAG
AAAGTGTTACAGAAAGTAAATTATGTTGAGGGTTATTATATTACAACATTTGTAATAGATTCAAGAGAAAATAGATCCATATTTTGCTACTTAAATCTGC
TTAGATGTATAGTCTGTAGTCTAAATTCTACAATCTCTGTTTTTAGTAAAATGTGTAATTTAAGGGAATATCTATAGGTCATTTAAGTTATGTACATTTT
TACAACTGATGCTCTAGTCTAGAAAGGCCAGTGGTTAATGTTCTAATAAATGCTCTGTTCAGATCAACAGTCGAATGACTGAAAATGATTCCTGGTTAAA
ATATGTTGGTGACAGCAGCTTGTTTTTGCTTTAAAGATTGTTCTGAAGCATCCAAGCAAATATTAAACAACTAGGTGAAAGGTGAAAGCAGGTTGAATTT
TGAATTGTTGGGTTGAAGTTGTTAAAGAATAACTTTAGACACGACTGCTGTGTCAGACATCACAGACTGCCAGTACTGCTGTTTTATTGAAGTGTCTTAA
TGTGATTTATTAATGTAAATTATTAACATTGTAGTTGACATAATGACAGTCAGTGAAAATCCTACATTTGAACTGCCACTTCATTTGCATGACCATAGGA
GATTGAAGTTATATGCAAGTTAACGGAAAACTAAATCTATATATCATGATAGTGGTGGATGGTAGAGTTTAAGTAAGTTTGACATTTTTTTATCATTTTC
AAGAATGAAAAGCTGGCGATGGTACTCTTTGTAAACTATATAACAACTAGGTTAAAGGTTTAAGGCCTCCATTTGCAAATAGACACACTGGCCAAAAAGG
CCACCCAAACACTGTTTGGCAGAGGATGAAAGAGCAGAATGTTTGCACTGCTAAACATTGTTTTCCGGGGAATAGAGGGGAATGGATTTCTTGTGATATG
AATTTGTAAAGTGGGCCAAATACAATGTAGATTAATTTGTGAATTATGCTTGTACACAATTTCTACACTGTCTGCTAAAGTGGTTATTTTGAAATAAGTC
TTTACTTAAATCGTACAAAATATTTTGTAATTTTAAAGTATATACATGTAGTGACAATTCTTTAACATTTAACTATTGCCCCTTGATTTACACATCACTT
ACAGTTTTTCCAGGTGTTTTGTTCCAGATGTGGC
>987653
TGAAAATGGCTTTGAGGAGGGCTTGAGTACACTGGGACTGGTGTCAGGCTTGTTCTCTGCAGTCTGGTCTGCTGGGATGTTCTTTGGGCCGACTATTGGA
GGATACATCACACAAGCACTCAACTTTGAATGGAGCGCAGGAGTTCAAGGAGCACTCGCCTTTCTCGCTGCCTTACTACAAGTAATATATTTCACAATAG
AGGACATACAAAAGAAGTCACAAAAGGCCAACAGGACTGACATGTCATCTCAAGGAGAGAAATCCCCTCTTCTCCCTAAGACAGATCGTCTCCGGGTTGA
CATCAGCTGAAATAAGCCCCTGCAAGCTTTTAAATGGAAGAACAAACCTAATCATGTTGCTGCTAAAATACAGGTGTTGTGGGATATGATTGACAGATGA
CAAGTGAAGAACGCAGAGAAGGTCAGTTTAACAACAAAGATGTCATGCATGTA
>1051398
TCTGGACTTTTGCTCAGCCAGCTGTGGATAAATACTGTGCCTCAACTTAAAAGACTTAAACGACAGCTGCGGAAGTCTTTAGGTCCTCCACCACCAACTG
TACAGTGACCATGACCACTTTTGAAGATATCTTAGAGGAGGCCGGCAAGTTCGGTCGGTGCCAGATGCGAATTGTTTCCATATTCTGCTTGGTCTCTATA
CCATTTTCTTTTGTATATGTGGGGATTGTATTCCAGGGCTTCACCCCCAAACATTGGTGCCGTGACCCGGGTGTCAGTGGGATGCGGGAAAGATGTGGCT
GGAGTCTTCAAGACGCACGCAGGGCGACTGTACCCTTGATGAACAGCTCCACAGGGGTGACGTATAGTCAGTGTCAGAAACTGGACATGGACTGGAACGC
CACCGGTCTAACCTGCGACAATCCAGAAAGTGAGCTCACCCAGGCCCGGCTTTCTACTCTACCAATGACAGGCTGTACAGATGGCTGGGAGTACGACTAT
GAAGGGAGACAGTCATTTGTCACTGAGTTTGATCTAGTGTGTGCAGACGCCTGGTATGTTGACATGTTCCAGGCCACGCTCAGTGTTGGTTTCTTAGTGG
GCAGCATTGCAATTGGATACCTGGCAGACAAATACGGCAGAATGAAGAGTTTCCTAATGACCAACTTCGTCATCGGAGTAACAGGGATTCTGGTGGCCAC
GTCGCCCAATTACATCGCCCTGCTGGTGTTCAGAGTTCTCTTTGGCTTTGGAGTGAAGGGCGGCTGGATGGCTGGATACGTGCTGGTCACAGAGCTGGTT
GGAGTGGAACACAGGAGGATGGTGGGAGTGACCTATCAGATGTTCTTCAGCTTGGGCATTCTCATTCTTCCTCTCTTAGCTTACTTCATACCAAACTGGC
GCTGGCTACAGGTGGTCTTCACCATTCCTTACATCTGCTTCCTGACATACTATTGGTTTATCCCCGAATCACCAAGATGGCTTCTCAGTCAAAACAAGAG
AAAAGAAGCACTGGAGATCACAAAAGCAATAGCAAAAGAGAACAAAAAGACACTGTCCAAGATTATTGAGACACTGAATGATGAAAACACAGACTCCACC
TCGACTGCATCTTTCATGGACCTGTTCAAGACTTCCAAACTGAGAAAATTCACATTCATCCTGAGCTTCAACTGGT
>1031164
CCATGAACAGGACAATGATAAACAACACCTTTCACAATTTTTATGGCCTGTTTGGCTGTGAGCGCCATCCAGTGGTTAGCAGAAAGCTAAAGACAGCAGC
ATTAATGATACACTGGATGTATCCGAAGGATGGCACACCATATGTCTCATAGAGGAATCCTCCAATGGTTGGGCCAACAGTTCGTAAAAGAGACTGCACT
GACGCACACAGACCCAGCATGGTTCCTGTGTCAGACGGTGACACACTCTTGGTCAACATGCTATCTGTGATGACATTGAAGACACTTAGAGAAAACATCA
TTGGTATCACAATTAAACAAAAATGAAACACGTTGGTCATCATAGCCTGTGCAAGGCCCACGAAACTGGATACCCCAACAGAGAGCAGCAGCAAAGAAGA
CTCTGAAAATCTAGACGTAAGACGCCCAATTACAGCACCTTGTATCACCTTAAACAGCAAGACTACAGAGTCAAGTATTGCCTCAGCACAGCACTGCTTC
AATCCAAACCTACCTATATAGCATGTGATTGATAAGAAGTGTGCATGTGTTTATACCATTTGTACTATGCCAAAGTAAGCCATCAGATAGCCATTCTGCT
CTGCCTTCAGTTGGAAGAAGTTTATGGCAATGATGGAGAACATAACTTGAAATATACCTGCTGGCAATCCAGAAATAATCTTCACTGTGAAAGTCTTTGC
AACACCTGGAAATTTCATCAGTCTTGTGATCTGCCCCAGATTAAACACGGAATTTGATGATCCCTTCT
>1051684
TGAAACAGCTCGAGATCATTCACACGGTTATTATTTTAGACACATGACCGCGAAGTGAAAAGATGGGCCGTAAGAAACAGGAGGAAGAGCAAAACAACCC
CGAGTATGGTGAACCAGTTCAATTTGACCCCACATTCACCGGCCCCATACACAACAGGAGCTGTACGGACATCATATGCTGCGTTCTGTTCATGCTGGTC
ATCGCTGGTTACATGGTGGTAGGAATTCTGGCCTGGCTGTATGGAGACCCTCGACATGTGTTGTATCCCAGAAACTCCACGGGAATGTTCTGCGGGATCG
GACAGAACAAGGACAGTCCCAGCGTCATGTACTTTGATATCCTCAAATGTGCCACAGCGACAAACATCATGGCAGCAGCTCTGCAGGGTCTCCAGTGTCC
CACCACACAGGTGTGTGTGAAGACGTGTCCGTCAGAGTTCTGGATTTTACCTCCTAGCGCCCACATCCCAGGTGCAAAACCGGCTGATTTTTTCAAACAG
GAGTACTGTGTCCCATCCTTCCAGCTGAAAGACACTACATATTCAGCTATGGACATTGTAAATAAAGAGTTGTGTCCTTTATTCTACATGCCGACCACCT
CCGTGCTGGGACGGTGTTTGCCCAGTTTGGGAGGAAATGCCTATAATCCCAGTAACGTTCCCACAAACTTCACTCTTCCTGGACTGGATGTAAATGAGAC
TTTGGCAGCGATCAGGAATGCAACAGGCGACGTCACCAACAGCTTCAACATCAAAGACGTCGGCCTGCGGATCTTCGAGGACTTCGCCAAGTCATGGCAG
TGGATCGTAGCTGGTCTGGTGATTGCGATGGTGGTCAGCGTTCTCTTCCTGCTGCTGCTGCGTTTCACAGCGCCGGTTCTCATCTGGATTCTCATCATCG
GCGTTCTGGCGGTCGGTGCCTTCGGTATCTGGTACTGTTATAATGAGTACATGTCTCTGGCGAGCTCTAGCCTGACCTTCAGTAACGTGGGTTTCTCCAG
TAACGTGCAGGTCTATCTGCAGGTGCGAGACACCTGGCTGGCCTTCTTGATTATTCTGTGTGTGGTCGAGGCCATTCTGCTGCTGGCGCTGATCTTCCTG
AGGACTCGTATTCTCATCGCCATCGCTCTTATTCAGGAGACCAGCAAGGCGCTGGGTCACATGATGTCAACACTGTTCTATCCCAT
>1035792
GTTCCTGCTCCTGAATAATTCTCAGCCGCCCATTCCACGAGACCTCGCTCTTTTCTAGTGCCTGGGATTGTGTTATCAAGTACAAATGCAATGAATCCCC
CTACAAACATCTCTGTTGTCAGGAGCACTGTGATGATTTGGTCCAGCTCTGCTACACCTGTTTTAATGCTGCCTGGATGAGTGTCCAGGTAATTAGGCAG
CATGAGGCCAAAAAACATGGAGAAACCCAGAACAAAAAGATTTCTGGAGGAGTTCAGATCCACACACTGTAGGTTTGACAGTCCAACAGCTGTAATCATA
CCAAACAAGGTGCAGAACATCCCTCCGAGGACAGGGTCAGGTAAGGAGGCAAACAGGGCGGTGAACTTCCCAATAGTTCCCAATAACAGCATTATGCCTG
CTCCATACTGTATCACCCTCCTACTTCCCACCTTAGTGATGCCAAGCACCCCTATGTTAGGACTGGAAGAGGTCGATCCATTTCCTGTACCCAGCAGCCC
CGCTATGATACAGCACACTCCCTCTGTAAAGATCCCCCTATTGATAGCGTGAACAGGAGGAGGTGGAGCTCCAGAGAGACGAGCGCAGGCATAATAGTCT
CCAATAGACTCAACAATACCAGCTAGAGTGGCACTAAACATTCCTAGCACTCCTGCTACCGTCACTGTGGGTAAACCCCACTGACATGGATAGGGGAAAC
GAAACCACGGCGCCTGGGTCATAATATCGCCCCGGGCGTCAGTGCGAGCCTTGTAGCCGTACTTATTCGGGTCGTTCGGTAGCACATCCGTCAGGGTGAG
AATGTAGCAAACCAGCCATACCACCATGATTGC
>1064658
TAGCCACTGACTTCCATAGTATGAAAAAAAAACTATTTGGTTACAAATATTATTTAAATTGTGCCTAATGTCTCCTCTTTTGTGTTTATTAAAGAAATTC
ATACAGTTTTGAAGAATGAAGATGACTAACTGATTACAGAATTGTCAGTTTTAGGTGAACGATCTCTTTAAATGTTCCCTAGTCATCAGTGAAAATCAAC
TTTGAGTAAAAGTACTGGTGATTGTAAAAATATCCCAGTCAACCAATAACAAATATTACAGTTGTAAATTCTAGGCTTTCCTCTCCACTCCTGAAAGGTC
TAAATCATTCATAGAAATTCTAATGCTTAACTTTGTTGACATGGATTTAGGTAGTGCTAACAAAACAAGTTGTCTTAAAAGACAAAGCTGGTTTCATGAA
TAGCATGTTCAGTCACACATTCAAACTTCTTTAAAATCACTGGCCATAAAAAAAAAAGTAGATATAGTCTTTGTCAATATTTTTTTCCCTGACCTTGCAG
AAGTTATAGTTCACTTTCTTCACTTGCCTTTTATATTGATACCTATGTCATTTAAGGTAACAGTGATTTATGTACATATGTTATGTACATTTATGTACAG
AAACCAATACTGAACCTAATAGAAAACAACATAAAACCATTTCACCTCTATAATCAATTTCAATCGTACTACAACCAGTTTCATTCACAATTATGTGATT
GATGAGACAATTTTGGTCTATACTGTATAAATATTTACATTCCACCTGAAGAGCTCAATTAGAATCAAGTCTTTATGGAGAAAAAGCATAAAAGCTGAAA
TGTGAATTTTGCAGCATCATACATATGTCATGTATGATATCAGAAGACCCACAGTCGTTTTGGGAGAAATTTGTATGATATTAGAAACAGAAAGTATTTC
TAAGACAAATGCTTGATTAAATAGGCATCGGAGCAGTGAATGTCATGCCATTACTGTGTATCATGTACTTCACACATAAGCTAGTGCCATCTCTAGATGT
ACAGATTTCAATTTGACATAAAAGCTCTGGTTATTGGGAATAATGGAACAGATATGCTAGAATTTAATAGTACAGTATATTCTACTATTTCAGTCCTCAA
AGTGTTTAAGCCTGTCTACAGGCCTGCTGTAGCACGGCAAAAATAAGTAGTAACTCAGAAGGAAAGAGAGGGCAAGGCATGAAGTAACTTTACAACAAGA
GACAGAGTCCAGTAGAGATGATGTTATTTGGCAACCCTGCAATGCCACGCAGAGGGGCTCTCGTCCTGTAACCGCTTAATTTTTTTCCCGAAGAAGATCC
ACCAGCAGAGACCGATCAGAACACACACCACAGACTCAACGTAGTAACCGTCCAATGTTGTCACACACGTACCGCCCTCTCTGACACAGAGCCCTGCTTC
TTCAACCGAGCCGCACGTCTGTCCTGGGGCTCCCTGGCACTCTTTAAAGGTGAGAGGGTCTACCAGCCATAGAGCTAGAGTAGAGGGCCAGTTCCCTCCT
AGATTAGTCACAGTGTTCAGAAGGGTCATGTAGGTGCCCCCTATCATAGGGTCACTGACCTTGGCATGAAAGGCCATGCAGGCAACATACATGCTGTATA
GTGCCACCTGATGTACTGCATAGCTCAGCAGCACAACAGCATAATAATACACTGGGAAGCCTTCCTCCTGCCGAACACTTGGGGTCCACCAGACCAGCAG
GGCATACTCCAAACCAATCAGCAGCCTGAATGGGAATGCTTTGTAAAAAACGTCAAGTGGCCGTGGCCCAGCTGTGTATTTACTAATAACTACAGGCAGC
AAGATTTGCAGAGGCACCATGGGAACTGCCAATAGAGCCAGCTGCTCTTTAGGAACCCCAGCTTCCACTAGCTTCAGACCCGTCACGGCATCAGCTGC
>1062610
AAAAAAAAAAAAATGCTCAGACTAATATTCGTATTGCACACGAGTCCCTTTTGTGTGTGCTCGATTAGCAGTCAGCTTTAGGATCCCAGTTGCGCAGAAA
ATCATCCCTTATTCTGTCTTTTGCTGTTTTAGCATAACTCTCACAGAGTCAATGTCAGGATATTCCAGAGCCTTCTCTGTTTTCTCTGCTCTCTTTCTTC
TCCTGGCAACCCAAGCCCCCGATAATGCCAGCTGGTATAAAGAGGATGACAGCCCCAAAGATAAAGGGGAATCCTTTCATGAAGTGTAGGGTGGCAGGGT
AAAGAGAGTTAAAGACCCCACTAGATACTAATGAGCACAGACCTTCCACACACGCCACTGAAGCAAACAGAGCACCTTGTTCTGAAGGGTCCACCAGCTT
GGACAGTTTAGATCTCAGGACTGGGGTAGAAGCCATAAAAAGGAAGCACAGCCCATATCCTGTAAACATCAGAGCTGTAGTGTTAGTGACGGAAAACACA
ATCAAGCCAACTATGTTAGAGGTAAGGCCCACCAAAGCCACCCAGGAGTCCTCCAGACAGCACTGCATGACCCTCAGCCCCGTCAGGCTAGTAAGGTAGG
CCAGATGCTTGGCCGCAGAGCCATAACCGATCAGCTCTGGACCCCAGCAGAGTGGAGCGCTCAACTCATACAGCACATAGAGGTCGCTGCAGCCGAAATG
TACAGACACCACCAAAAAGAAGCAGAGAGTGTACAACCAGAGTTTAGTTCTGCGCCCCTGGGGTGCATCAGATGCATAGAGGCGGTAGATGGCCCGGTGG
TGCCTGGTGGAGAGGAGTTTTGCCTCGGGGTCAGGGGTGACTGTTTCAGGCACAAACAGGTATGCGTAAAGGGCTGTTGCAAGATTTGTGGCCAATACCA
GCCAGAATGGATTGATATACCCTTGTGCCCTTCGCCACTGTCCTCCGATGATGCTCGCAAACATGCCAGCCAATCCCAGACAAGCCTCTAGTATCGCCAC
ACGAAAGGTGCGAGAACCCCTGGCACTTGTGTCAGCCACATATGCAAAGCAACCGGCCAAAATGGCATTGAAGTCCCCAGACAGCCCGCTGCAGATTCTC
CCAATGAGGAACCAGAACACAGGCAGCTTCAGGTACATTACAATCAAATACACAGTCGCCTGAACAGCCAGACCAAGGGAAGGGATGATCAGAACAAGAC
GCCGACCTGCACGGTCGCTCCATGAGCCCAGCAGGGTCACCATGATCAGCCCAACTACAAATCCACCCAGATTGATGTACAGGTTCCAATGTGCAGTCAG
AGTCTCCACTTCCTTCTGCAGAGGATCGTGGACTGTAGATGCATTACATCCTCCTCCCTTTGTTCCATTATAACCCACATCTTCACTGATACGATCCCAC
AGGTACTGAGTGCACAGAGGCATCTGGAGAGCTATGGAGAACGTGGACAGGAACATAACGGGCTCCACGGTCACGGGAAACGGACATGCACACGGCGGCG
GTCGTTTGTTTTGTGGCACCTTAAAACAACAACAGACTTTGCTGGAGTCACTCGACTCCAGGTCCTCCGAAATAATAGCGCTGGTGTCTGAATCATCCAT
GATTTAACGCGTTTAGAGTCCCAACGCCTAAATCACACTGACAACGACAAAGCTGCACGACAAAACAGTGTTAACATAACTGATATGAACAAACAGTAAA
CTGCTGACAGTGACTAACAGA
>997095
TGTTGTAGGTGTTCTACCTGAAGAGTGGAACTTGCCAGCCTATCTTTCAGTGCTGATTGCATTTGGGAATTTGGGTCCAGTGGCTGTGACTTTAACCCAC
CACTTTGCTCCAGGATGGCTGAATGAACGCTTGGTTATCCACATCATACAAGTACTAGCGGTGGTTGCAGCTGTGTTTCTTGCTCTCTTTTGGTCCCAGG
TGGTCACAGTCGCTGGAGAGCCAAGATCTGTCCCGTTCCTGCTGCTTACTTTTATCCTGTCATTTGTCTGCTGCACTTCCAACGTCACCTTCTTACCCTT
CATGTTCCGTTACCCCCCACAATACATCCGGACGTTCTTTGTCGGACAGGGTCTTTGTGCACTCTTTCCCTGTGTGGTCGCTTTGGGTCAGGGTGTAGGG
AAACTAGAGTGTGCCAACGGCACAGTGCCCCACTATCTCAAAGAAAACTTCCCAGCTCAAAACTTCTTCTGGTTCTTGTCTGTGATGCTGGTGAT
>1065114
ATGACATTTGTCTCTTTAGGACCCCCCCAAAAAGTGTCACTTGTAATGACGCGCCTCTGACGATTTTTTATCCCAAAAGGATAACGGTGTACGCACGGGC
TGCTTAACCAGCTGAAATCTATTGACAGAGAGCCATTGATTCAGAGGAATTTAGAGCAACTTGACGCTGCGTAACGCCGCAGGAATCACATTCACTATGA
ATGAGGCCAGAGCTGTGACCGCTGCGAAAGACTCTCACAGAAAACATTCAGCAAACTCTGCCCACTGACATGCAGGACATGCAGGAAAACGCCTCGGAAA
ACGCCAAAACCCACCGGCCAAGTTTCTGAATGTTTGATGCCAGATTCTGAAACAAATCAGTGACAGATCCGTCAGACAGACACAATGACATCCGGCGACG
CTCCACGAGACGGGTATAATGCTGTATGGATCATATTCTTCATTCTGGGCCTGGGAACTCTGCTACCATGGAATTTCTTCATGACTGCTACCATGTACTT
TACCGAACGTCTGAAGGACCCACAGACAAACGGAGAACTCAATCTGACAGCCAATGTGACGGTGGTGATAGATGAACGTAACGTCCTACAGTCAAAGTTC
AACAATGTGATGACTCTGTGTGCCATGGTACCGCTGCTGATCTTCACCTGCCTCAACTCCTTCATCCACCAGAGGATTCCTCAGAAGCTGAGGATCTCAG
GCAGTCTGTCTGTTATTTTAGTGGTGTTTCTCATCACGGCCGTGCTGGTGAAGGTGGAGATGGAGCCCCTGCCGTTCTTTGTGTTTACTATGATCAAAAT
CATCTGCATCAACTCGTTCGGGGCGATTCTTCAAGGGAGTCTGTTTGGTTTGGCTGGAATGCTCCCAGCGTCCTACACCACGCCCATCATGAGCGGACAA
GGCCTGGCAGGGACGTTCGCAGCCTGCTCCATGATCTGTGCGCTCGCCTCGGGCTCAGAGCTGAAGGACAGCGCCTTCGGTTACTTCATCACGGCCTGTG
TGGTTATTCTCCTGGCCATCGTTTCTTACCTCGCTCTGCCTAAAATGGAGTTTTTCCAGTATTATTCTGAGAGCAATGGCTCCCGGTCCAGCAATGATGA
GGAAAACAAGATGGATTTTCTGAAACCAGAAGGTGACGCAGAGAAGAGGCCGGTCCTGAGCCTGACTGATGAAGAGAGCAAACCCACCGTGTCAGTGTTT
GGCATCTTCAAACAGATCTGGGTGATGGCTCTTTCCGTGTGCTTTGTTTTCACCATCACCATTGGCGTCTTCCCAGCCATCACTGTTGATGTCAAGACCA
CTGTTGTTGCAGAGGGCAACGGTTGGAAGACTTATTTCATCCCGGTGTCCTGCTTCCTCCTGTTCAACCTGATGGACTGGGCCGGCAGGAGCCTGACTGC
TGTTTGTATGTGGCCCGGTAAAGACAGCATCTGGCTGCCCGTCCTGGTCATCGCACGCTTGGTGTTCGTTCCTCTCTTCATGCTCTGTAACGTTGAGCCC
AGACACTACCTGCCCGTGGTGTTCGCTCACGACGCCTGGTACATCGTTTTCATGATCCTCTTCTCCTTCAGCAACGGATACCTGGCCAGTCTCTGCATGT
GCTTCGGACCAAAGAAAGTGTCCCAACATGAAGCGGAAACCGCAGGGGCCATCATGGCCTTCTTCCTCTCTCTTGGCTTGGCTGTGGGAGCCGCGTTATC
CTTCGCTTTCCGGGCCATGATCTAGAACCGTGGCCTAGTTCTCAGTATGATGAAGAAGAGGAACTTTAACCCCAGATATACACGGAGCCAGAGAGAATGT
TTTCATACTGCACATATATCCGCTTGCCTGTTTGTCCCTCTTGAAGACGTGGAACTGGAACAAACAGTATTCACACAGGGATTAAGAGAGGGACCATCTT
CATCAACATTATGATGTTATGAGCATCATCAGGCAAAAAAA
>1031960
ACTTCTCAAATGTCTAGGAGGTATATATAGAAATGTGTCAAAAGTATGAATTGTGGTAGTTAAAAAAATTCTGTGTTTGGCTTGTTGGGGGTGTCTTCCA
GGAAGTACAATCAGCTGTGGTGTGTCTACCTTCATCCAATTTTAAATTGGATCTTTATCTTTATCCAAACTTGATCTTTTTGATTTCGCCTTTTGAGCAT
GACAGATTATGATTAGGCACAGACACACATTTGCACTGTCCCTCTGTTACCATGGATACCAGTTTCCAAGATGATAGGCAAATATATCCCATAATTAAAT
GTTCAGAACATCCGCATAATATTCGTAGTGCTAAAACATCATCTCTGAAGTACACCAATGATGGAGTTAGTGTGGTGAAGTGTTTAGAATAAACGTCTAT
GTTTGTCTCAGGGGTTCAGACACGCACGCACGCGCACACGCACACACACACACAGTTCCAGTCTTCAGTGTGTCGTCTTCTTAGGAGACTTTCCAAATTT
GGCATCCAGTCCAAGGCCGAGGAAGACGAGGATGGTACCAAACCACTGCATAGTGCTGATGATGTTCCCAAACAGCAGCACAGACCCCAGGATGGTGAAG
AACTTCCGCGTCGTTGTGATGATGGAACAAGTGAGCGGCCCAAAATACACCACAGTCATGAAGATGAAAGTCTGTCCAAGAGTGCTAGTGATACTGAACA
GGAGGATATTATAGATGATGCCAGGATAGCGGTCAGCAAATGACAAAAACTCCCACACCTCCCCTGTCCAAAGCACAG
>1063694
CCTCATTTCTGGGCGAACCATCCCTTCAAGATAAAGAATAATCCCTTTTTGTACCGTCCGACCTTACGGAATACAAACCCACAGTTTTGCAGCAAACAAA
AAAAGACGAACAAACCACAAAAATGTGGCTTCTGTACACATCCGAACGTGCGCTCGATTAAACCTTCTGAACGGGCGTCTGCACGGTCCGCTTGCTGCTC
TTCTTCACGCGGCTGCGGGCATAGATGCGCAGGAAGAGGGCGAGGAAGACCACGGCTACGCCCAAGCCGCCCACCAGGGTGACGGCGTGACCATAGAGGA
AGCAAGACAAGAGGATGGCGATGGCCTGCCGCATAGTCATGATGATGGTGAAGACGGCTGCGCCGAACTGTGAGATGGTGTAGAAGATGAAGAGCTGACC
GAAGGCGGAGCAAACTGACAGCAGCACGGCGTGCATCGCAAACTCAGAGTGCCGCATCATGAAGGCCAGCGAGTCGAAGAAGGCGCCCTGTTCCAGCAGA
GAGCCCACCGTGAAGAGACACGAGAAGAGATTGACACCGAACATCATCTGCACCGACGACATCTTGTACTTGAACAGGTTGTCCTGCCAGTTGGAGGTGA
AGCTGTCGAAGACGATGTATCCGCCGAGGATGACGACGCCGGAGAAGGTGGTGACTGTGGACGGGTGTTTGCTCGTGGAGCTGGACAGCAGGAACATGCT
GACACCCAGCGAGATCAGGATGGCCGTCAAGTACTCCCAGTACTCGTAGCTCTTGTGCGACACGACTTTGCCCATCAGCATCACAGGGATCACCTTAGAG
GCCTTGGCCAGAACCTGTGTGGGAAAGCTGATGTATTTGAGCGCTTCATACTGGCACCAGCTGCTGAGGATGTTGGACAGTGAAGCGAAGGAGTATTTGT
ACATGGGCGCACCGTGACGGGGCTGTTTGAACAGGACGCACCACAGACCGGACACCGTCAGCGCCAGGATCCGGTTCATGAACACCAGAAACTGAGAGTC
TTTGAAGCGCTCGCCGCTGCCTTCCACCTCGGTCGCGCCGTACGAGCGCGTCATCACCCGCTCCTGAAGAACACCCCACGTCAGGTACGACGCCTGGAGT
CCAGCAGTACAGAAGATGAGTTTGACGGCCTGTCGAGAAGATGAACTGGATTCAGACTCGTTTCTGGCCGCCGGTGAAGCATCATCCAGCAGTCCAGTCT
TAGGTTCATTCCCAAACACACACGACTTTATGACAGAAAAACAAAGCCCACGACCTGTTTCAAGATAGTTGATTCGTTTGAAGTAGCTGATAAGAAAATA
TCCAGGGATGATGATGGTGGCATAGCCCAAAACATTGAGGAACAAGCGGAAGAGCCACACGTCCTGCCAGCCGCCCAGCAGTGAAGCGTCTTCAGCGTCA
GCAAACACAGACGGCAGAACGCACAGAGCCGCACACCAACACAAACTCCATGGAAACAGAGGCATTTTCTTCGCTTCAAAACTCCCTGAAACAGCCGCTG
AGAGACTTCTCCAGACGGGCTCCTGCGCCGAACATGTATCGCTGAAGCCTTCGGACAGGAATTAAACCATCAACATACAAGATCCGGACAAAGCCCGAGT
GTTTCTGAGCGAAAACTTCTCGGCCTGCTTCATTCATGAGTTCATCTGGACTGACGTGTTAACACACACTCACACGCTGCAGCGCTTCCGGTTGCGAAAA
GAGACACACCTTCACGTATCCGTATAGTTTCTTCTTGGATTTAGTATTACGAGGCTTCGGTAAATATTTGAAGGTTTTATTGTCTAACAGTCGTGTTGAC
ACAGTTCAGAG
>1055528
TTTGCTTTTTTGGCTTTAGTTTACGGCCCCTTAGATTCAAACAGATCCCCATGCTCCATGTGCTCCGATTCGACGTTCCCATCTCGGACGCCAAACCACA
CCTGAGCATCAGCTGATGAAGGAGGTAGGAGAAGCCCATCAATTACATTTTCAAGTTCATCTTACACGTCCTGAGACAGCAGGCGCACCTTCTTCCCTCT
GAGCACTCGTTTTCTGAGCTCTGCTAAGGAGGGAAGTTTCATTTTGTCTCTGTTTTTACTGTAAATATTAAGGAAGATGCCAAACACCACCAGAAGACCA
CCCCAGATGTACTGGAAAGTGAAAGGTTTTGAAAAGAACAGAAATGACAACACAATAGTCATGGCTTTCCTTCCCGTAGTCACTGTGACAGCAACCAGTG
CTCCAAACAGCTTTATCAGAGCCAGGACGAATGAAATGCCAAAATATCCCGTCAGTGAAAATAAGAACGCATAACCGTATGTCGTCACTGGATGCTGAGA
GCAGAAGGAAACAGCAGGTCCAAGCCCCCCAACAGACAGCAGTCCCAGCAAAATATACACAAAACCAATAGAATAGGAATATAAAACCATCTCTGAATTG
GTTCCGTTATGAAGTTTCATGGCTTTTTCCTGCACATTTCCAATAGCTGCATCCGCACAGAGGGCCAGAGATATGAGAATTACCCCTGTTACATTGAAGT
TTGGGGCAATCTTGCTGTCTGCCAGTGTAAACCAGATCAGACCGAGACTCATGCAGAGAGCAGCAGACACGTCCGCAACATTGTAGCGTTTCCCTTGTAT
AAAAACTCCTCCGATCATGACAGGAATGAGTTTGCAGCACTTAAATATGACTTGTGTAGGGTAGTTCAAGTATCCTAAAGAAGTGTTGGATAGGCCCATG
GTCCCAACTGTTAAAAATGCGATGATCATGTAGGTTTTGCATGGTATCCTCCTCCTTTTATCCTGAGTAAGCTGCAACTCCACTAAACCAAACAAGGAGT
AAAATCCAAACTGCACAAACGTCAGATACCAGCCAAATGGCTTAAATCCCTCCACTGAGAATATCAGCTCCTGCAGGTAGCCGTAGATGAGGTAAAAGAG
GAAGACGCCGGCCACACAGATGAAGAACTGTGTTGGTGTGCTGAAGCTGCTCAGGTTGATGCCCAGCACTCGGAGCTCCTCCACAGATTTGATATGAGGT
GACATGACCTCTGTGGATGAGGGCACAGATATGGAGATGTGCTTCCTCGAGCTGTAATTCCCAAGCCCAAATTTACCACTCATGTCTGCAGGCTCCGGAA
TGACTCAGAAGATCAGAGTAATTGAGCG
>1047578
CAGGGATTTCCCAGGATGTGGGAATATCGTCACATTTGCCCAGTTTGCCTTCATTGCACTGGAAGGCTTCATCTTTGAGACTAACTTTGGACGCAAAAAG
CCACACATACCCCTCAGTAACTATGTGATCATGGTGACCATGTTCTTTACCGTCAGCGTGATCAATAACTACGCTCTGAACTTTAACATCGCCATGCCCC
TGCACATGATCTTCAGATCAGGATCTTTAATAGCAAACATGATCCTCGGTATTATCATCTTGAAGAAAAGATATTCGGCGAGTAAATATCTCTCCATCGT
GCTGGTGTCTTTGGGCATTTTCATTTGCACTATTATGTCGGCCAGACAAGTGAATGTTGAGAAGGGGGCCACAGAGGAAGATGCTTTTTATGCCTTTATG
CATTGGCTTCTGGGGATTGCCATGCTGACGTTCGCCTTGCTGATGTCTGCAAGAATGGGCATTTTCCAGGAAACTCTGTACAAGAAGTATGGCAAACACT
CCAAGGAGGCTCTGTTTTACAATCACTGTCTGCCTTTACCGGGATTCCTCCTGCTGTCAACAGACATCTACAAACACGCCGAGCTCTTCAGCCAGAGCTC
TCCAGTGGAAATCCCTGTGATGGGTCAGTCTGTGCCAGTCATGTGGTTATACCTACTGATGAATGTCATCACCCAATACGTGTGCATCCGCGGCGTGTTC
ATCCTGACCACGGAGTGCGCATCGCTCACGGTTACACTGGTGGTGACGCTTCGGAAATTCCTGAGTCTCATTATTTCCATCCTGTACTTCCATAACCCCT
TCACAGCCTGGCACTGGGTCGGCACGGCCGTGGTGTTCCTGGGAACACTGCTCTACACAGAAGTGTGGTCCAGCATTCGAGTGGCAATGAAAGGAGAGAA
AGCTGACAGGAAAGCAGCGTAAATTATGGAAGCCCATTTACACCACAGAATGAAAAATTAAATGGGTAATTGCGACTCTTTATCGCACAATTCTGACTTT
TTCTCACAGTTCTGAGTTTATCTCTCTCAATTATGACTCGAGATATAAACTCAGAATTACAA
>1045786
TTTTCACACCGCAGAATCCTCTTTACTTTTCTGACTGCTTGTTGTGGTCTGTGTTTCCGGAGGCACTTGAACTTTCTTCATCTCGAATCCTTTGACCCAG
GTGTAGGCGAAGGATCCGACCAGCACCATCATATTGCTCGTCCACCAGAGCTTACTCTTACTGGAGGCCGAGTGGACGACCGCCAACACGGTCTGTGCGC
ATGATTTGGCTGTGCCGGACACATTGTGCGTCAATGGACTGGTGAATTTGATCTGAAGTCCCGTCACGTAACCGATGGCAAAGCCAAAGACTCCACCCAA
AACCATCATCCCCCAAAAATGTAAATGTGTCAGTCGGTTAAACTCTAACAAGCTTTTCAGTTCACCAAAAATGACAATAAGTGGAATAAAAAGTACACTG
GCGTTGAGGTTGTTGTAGTAGGAGAGCTTCCAGATATTTCCATCCACCACCGGCATCACTTTTTTTGTGTAGATGGCATTGAGAGATACACAAAGACTGG
CAATTACGCCGAAAATGACGCCTGTCCAAGAAAGGGAACCTGCCACAGATTCTTGGTCCACACCCAGCCAGAATCCACCTAGAATGACTCCGCAACACAG
CACCGCGTAGAAAGACGTGGTTTGCTTCAGAACCAAGTAGGACAGAGCAACGTTAAACACGGTGGAAAGCGACCGGCCAACAGTATAGAAGGCCACTCCC
ACATATTTTAGGCACAAGTTGTTGAATGTGATCATGCCGATAAACACGATGGTCAACGGCAAAATCTCTCTGGACACTCTGAAATCAAATTTTAAAGACG
GGAAATCCACGAATCCAGGACATAGTTTGGAGAGAAAGTGCATGATCCAACACAGTCCAACGCTAACCACACACTGGAAAAATGTGATGAAGACAGGCGC
GTCCAGCTCCTTGCTGTCTAACAGGTAGTTGTTCAGGAAAACCATGGAAATCGAGATGAACCAGTAAAGAACGACAACCACACCGATCTTGGTCGCTCTC
AGGATAAAGGGCTCGTCTT
>1027680
TGGTCTTCAAACTGGAGGAGCCGAACTCATTCCTGATCCTCGTGGTGTTGCTGATAGCCAGTGGTCTGTTCATGTTCACTCTGAAGTCCACTCAGTTTAA
TATGGAGGGTTTCATCATGGTCCTGTTGGCCTCTTTTATCGGAGGGATCCGCTGGACTCTCACTCAAGTGCTTATGCAAAAAGCAGAGCTTGGCCTTCAG
AACCCCATAGACACCATGTACCATCTGCAGCCTCTCATGTTCCTTGGCCTCTTTCCTCTGTTTCTTCTTAATGAGGGGCTGAGTGTGAGTACCACAGAGA
AGCTCTTCAGGGTCAGTGAGCTCTCCCACCTGCTCTATTCTCTGGTGACTCTGTCTGTGGGTGGCATGCTGGCATTTGGCCTGGGCTTCTCCGAGTTCCT
GCTGGTGTCCCGCACCTCCAGTCTGACGCTATCTATTGCAGGCATTTTTAAGGAGGTGTGCACTCTGCTGCTGGCAGTGGAGTTCATGGGGGATAAAATG
AGCACAGTCAACTGGTTGGGCTTTGCTGTGTGTCTGTCTGGCATATCACTGCATGTTGGCATCAAAACATACTACAACAAAGGAAATGGCCCCATGTTAA
GACAACTACCAGTCAGAGACAACCCGGACCTTGAGCTTCCACTTCTACAGACAAAAGAAGACTATTGTGAAGACACAAATGATGAAGAGGAGCAAGAGAT
CCTTTATTAGTTCCAGGATGAAAT
>1055762
AAAAAAAAAAAAAAAAAATCAATGAGTGTTCTCAGTTCATGATATGGTCAACCAATACACCTTCATCTATAAAAAAATAAATAAAATATTTACAAATTAA
AGGCAAAACCAGAACATTGACTAATTACCCTGATGCATCTGTATTTGCAGTGACCCAGTGTATGTTATATGGCAGAGGTCTCGCTGTCTGTCCGTCTCTC
ACTCGCAGTAACATGACGACGACGAAGACGTATTACATTCTGAACTGCATTGAAATGCACCCTGTTCACACACACACAAAAAAACTTCATCCCAGCACCT
TTCTATAATCTGCACATACCACTGAGAATTTCTTCATAAACTAAATAGGAAAACAACCAAAATAGGGTTTGTAAAGAAATAAATAACAGGCCTGTGAAAA
AAGCAGTAGGATTTTGTGAGTAAACATTCCTTTTCCAGTCATTCCGACACTTCCTCGTCCGTATGAAAGATTCACCCATGAGGGTCAGAGACCAGTCTTT
ACAGTCCTCCAAAGTGTTCTCACACAACATACTGCTTGGAGCTGTAATTCGGTGTGTAGGTCTGCCGGCTGTACTGAAAGTGGTCGGTGAGTACTGTGCT
CCGACCGTGCTGAAAGTCTGAGCTGTGAGCGAAGGGCCCGGAGCCGTTGGACTGGGGTTTGTCGAATGAAACCATATCCTGTGCTGAAACTGGCAGCAGT
TTCTTCTTGGCCTCCTGGTTGGAATCGTATTTCGCCTTATTATAGAGGAAGACACCTAGTATTGCTGTCATCATGCCGATAATGTTGGAGGTGCTGACGG
GGTTCCTGAGCATCAGCAGGGATATACTGATGACCATGATCCTCTTTGTTGCGTTGGCTACGGCGTAACTGAGTGGGCTGACTAGGTTCAGCACACTGAA
AGCTATCATGTTTTGTGCAAAGTTGCAGATCCCACTAATGAAGAGCAGCACGATCGTTCCTGTCCAGTTGGACATCTCTGTCAGGTCTCCATCCATCAGG
AAAGATGAGAGGTCCACTAAAATCCATGTGGGCAGCATAAACATAAGTGCATTGAAGCCCAGGATCTTCAGTAATTGGAGGTGGTGAATCCGTGTGTCAC
GCAACACCTTTTTCGAGAATATGTTCTGTAAAGAGAAGCAGAGCGTCGCTGCCAGAGCGCTGATCAATCCAGAGACGTCAAAGGACAATTCAGTGACAGT
GGCCAACAGAACACCTCCAATGATGGGTATAAGAGACACATAAACCTTTGTGGTTTGCTTCTCTTTCATGATAATCCGTGACAGCAGAACCACCCAGATG
GGCATGGTGGCCTTCACAGTGTGCGCGTACGACACCGGA
>1013693
CAGGTTTCTGGGTCAATCTGTCTCTGGTTCCTGTGATGGCGGGTCTGGCTCTCTGCACTGCCACTGAGATCAGCTTCAACATGCTGGGCTTCTCCGCCGC
TCTCTCCACCAACATCATGGACTGTTTGCAGAATGTGTTTTCCAAGAAGCTGCTGAGTGGAGACAAGTATAAGTTCAGTCCTGCAGAGCTTCAGTTTTAC
ACCAGCGCTGCTGCGGTAATCATGCTCGTCCCTGCCTGGATCTTCCTGATGGACCTGCCGCTGATGGGGAAGAGCGGCTCCTTCAGACTCTCTCAGGACA
TCGTGCTGCTGCTGCTGTTCGACGGCGTGCTCTTCCACCTGCAGAGCGTCACGGCCTACGCTCTCATGGGCCGCATCTCCCCCGTCACCTTCAGTGTGGC
GAGCACGGTGAAGCACGCTCTGTCCATCTGGCTGAGCATCATCGTGTTCAGTAACCCCATCACGCTGGTGTCCGCCGGCGGCACCGTCATGGTGTTCCTG
GGAGTCCTGCTCTACAACAAAGCCAAGCAGATGCAGAGAGACTCTCTGATGCAGCACGCTCTCGAGCAGACGGCAGAGTCCCAGCAGAAACCCATC
>1049536S
AAGGCGTCGGCGAGCAGGATTTAACAAACAGCGCCAAATGCAAAGTATTCCTGCTGAGTTTGACATTCTGTGCCAGTATCGCGTTTGGCAACGTGGGACT
CAGTTATGTGCAGCTGTCGTTCGCGCAGATGATCTACACCACAACGCCGCTGTTCACGCTGGCCATTTCCACGCTGATTCTCGGAAAGCAGCACCACATC
CTGAAGTACACCGCGATGATGCCCATCTGCCTCGGGGCGTCGTTCAGCATTATGGGCGAGGTCCAGTTCGACCAGATGGGCTGCCTGTTTGTGTTCGCCG
CCACAATGTTAAGAGGCGTAAAAACCATTCAACAAAGCATCTTGCTCCAGGAGGAGAAGATCAACTCTGTCTTCCTGCTGTATCTGATGTCCATCCCCAG
CTTCTGCATCCTGGCCATAGCCGCCCTGGTTCTGGAGAACTGGTCCGCACTGCAGTCCCCTTTCCTGTATGACCTCCACCTCTGGGGTTTCATCTTGCTC
AGCTGTCTGGGCTCAGTGCTGTACAACCTGGCCAGCTGCTGTGTCATCACCCTGACCTCCGCTGTCACGCTGCACATCCTGGGCAACCTGAACGTGGTGG
GGAACCTGCTGGTCTCCCAGCTGTTGTTTGGGCACGAGCTGACGGCTCTTAGCTGTGCTGGAGCTGCACTCACCCTCTCAGGCATGATCATCTACCAGAA
CTCAGAGATCATCGTAGCTTACATCGACGCACGGAGAGCCCGGACACCAACCGGTGGCAGTGGAGAGGACGTGGTTTGTGTTAAGGAGAATGATTCGATC
ATATCAAAGACTCCAGAACCTTGTTCAGAAGAAGAATCATCTGCAGAAGTAGCTCAAGAACCTAACGAGAGGACAGATAATCAGGTTCATGAGAAAATAG
ACTGAAGAGACTTAAAGGCTGTGTTCTAAAACCTAGTGAGCTGCAGTGCTGCTGTCTATAGCTGAACTCCTGACTTTTTTCTTGCATGGAGTACAAGGAA
AGTGAAAAGTGGTCATGGCTGTCTTTGGTCCACAACCACTTTTATTAGATGGAAAAGAGAAGCTTGGGCCAGAGTTAATAAAGTTAGCTAAAACTTGAAG
GAACACTCCACTTTTT
>1064524
GTGCATTTATGATTCCTCGCTTTCTTTGAAAGATGATACTGTGTTTGGATTTTAGCTGATAATTCGTAAACTACGGACATGACGGATCAAGGTCTCTATG
TGTAAAATATGGATCGTGAAGTAGGAGAGAACTCCTTTGAACATGGAAGATTGGGAGCTTTCAGCTGCTGGGGGAGATTTCTTTGTGGTCCATGGAATCT
CAAGTTTAAAGATGTGTTTACATGGCAGCTCTGCAAAACTATTGCAATGGGTCAAGCCCTGTCGATGCTGATATGTGGGACGGCAGTTACATGTCAGTAT
CTGGCAGATGCCAAGGTGGAGACACCAATGCTGCAAAGCTTCCTCAGTTACACCTTGCTGCTGCTCACCTATACTTTAGTCTTAGCCTTCAGGAGAGGTG
AAAATAATATCATTCAAATTCTAAAAACAAAGTGGTGGAAGTATTTTCTAATGGCTCTAACAGATGTGGAAGCCAACTACACAGTTGTGAAGGCATACCA
ATTCACTACCCTTACAAGTATACAGCTGCTGGACTGCTTTGTGATCCCGGTTCTGATGGTGCTCTCATGGATCTTCTTGAAAACTCGCTATAGACCGTTG
CATTTTATAGCTGTGGCTGTGTGTTTGCTTGGAGTCGGTGCGATGGTGGGAGCAGATCTGCTGGCAGGGAGAGACCCAGGCTCAAGTAGTCATGTGTTGT
TGGGGGATGGACTCGTGCTGGTCAGTGCTGCTCTGTACGCAGTGTCTAACGTCTGTCAGGAATACACAGTGAAAAACCTGAGCAGGGTGGAGTTCTTAGG
CATGATGGGGCTCTTTGGGACACTCATCAGTGGTGTGCAGATGGCTGTACTTGAATTCAAAGCTATACCTGTCATCTGCTGGAACTGGACAACATGCCTG
CTCTTTGTTGCATATACTCTGTGCATGTATGGGCTGTACAGTTTCATGCCTGTAGTGGTAAAGATGACCAGCGCCACAGCTGTGAACCTCTCACTGCTGA
CTGCTGACCTCTTCAGTCTCTTCTGTGGCATGTTCCTTTTTCGCTACAGTTTCTCAGGTCTGTATATTGTGTCTTTTGTGGTGATCACACTTGGTTTCAT
CATGTTCAACATCTTACCGACCTACGCAGCAGATCAGTCGTATGCCACTAATGACAGGGCGTATCATCTGGCTTCATCTGCGGATGTCCAACAAGATGGA
GACATTGTCGTAGACTGGCTGCAAAAGGAAGGACAAGAGAATGAGGACAGGATAGGATCCAGTCACAGAGCACATTGCAACGGATTCTGTTCTCAGATAT
GAAGCTCTACAATGTAGAGTACAGTATCGAATTTTACAGATTTACTTTAGAAGGGTCTATATTTTTGCCAAAGGTAGTGTTTAATCTGTTATTTATGGAT
TTTAAATCCACATTCAGTGTACCTTGAGTCTATTTTTTTTTTTTAACCAATTTGCATATAAATGTTATTTAAATCTGCTGAGACTGAAGTTCAGATACAT
TAAAAAAATTACAGAAAGTTGTCATCATGCACTGGACAGTATTACTTAAGAGGTACTAACATCTCAATTCCATATGAGATGCTGCTTCCAGTATGATTAC
TTATGTTAACATTCTTTATCTTTGTAACATTCTTTAACTAACACTTGTATGTTATTTTTATTTGAGTTTTGAAATGACTGCAAAACTGAAGATCAAAAAT
AACTTTAGATGAAATGATGGATGTATTCAGCTTTTCATATTCAACTTGTTACATGTACTATTAGTATTGCATCTGCTTTTATATTTTGTTTAATGTATCC
ACATTTGAAAATGATTATTTGTGACCATTAAAGTGGTTTCATTATTCATAGTTAATCTATAAGTAGTGGTGTTTGTCAAATAAC
>1053548
CAGATCAGGGCTGACTGAACTATATCTCTCTCTACCATAGGATGCACTATGTGGCGAGTGGCTTCCTGTCCTTGGGTTCCCTGGGCCTGCTTCGTCTGTT
TGGGGCATCCTGGTCCTGGAGCCTGGCAGCAGGTTTGGGTGTTTACTTAGGAACAGGAGGCTGGCGGTACCTGTATGTGGTGGTTCGTACGGCTAAAAGA
GACATCAACGGTCTTTACGTGCTGTTGAGGGTTAAACTGGCACTATGGCATCATATTCGAAATGGAGACACCATACCCTCCATCTTTGCACAAACCGTGG
CTCGGCATCCAGACAAGCCTGCGCTTGTGTATGAAGCCACTGGGGAAATGTGGACTTTCTCCCAGTTAGATCAGATCTCCAATGCTGTGGCTCACTGGGC
ACTGAGCCAGGGCTGGACCTCAGGAGATGTGGTGGCGCTATTCATGGAGAGCCGGCCGCTACAAGTGGCGCTCTGGCTGGGCCTGGCCAAAGTAGGCGTA
GAAGCCGCGCTCATCAACTTTAACCTCCGACGGGATTCGCTCCTGCACTGCGTGGGGATGTCAGCATCCCGAGCGCTGGTTTTTGGAGCAGAGCTAGCAG
ACGCTGTGTCTGAAGTGAGCTCCTCTTTGAGTGAGAGTATGGTGCGGTTCAGCACGGGAGACCTCAGACCAGACCAGATGGCCGCTCTGAAATGTCACCC
CCTTGACTCCATTTTGGCATCTGCCCCTCGAAACCCACCACCCTGCACCGTGTCCAAGGGCTTCAGCGATCGTTTGTTCTATATCTACACTTCTGGCACC
ACAGGGCTCCCTAAAGCTGCTATAGTGGTGCACAGTCGGTATTACAGGATTGCTGCTTTCGGGTATCATTCTTTTCGGATGCGGCCAGATGATATCATCT
ATGATTGTTTACCCCTCTACCATTCAGCAGGTAATATTATGGGGGTGGGCCAGTGTCTGATTCACGGTATAACTGTGGTGGTCAAGAAGAAGTTCTCTGC
AAGTCGCTTCTGGGAAGACTGCATCAAACATAACTGCACTGTTGTGCAGTACATAGGAGAGATTTGCCGTTACTTGCTGTCTCAGCCTGTGCGCCCCTCT
GAGCGACAGCACCGTGTGCGTTTAGCCGTGGGAAATGGGCTGCGGCCGAGCGTGTGGGAGGCTTTTATGGAGCGTTTCGGAGTAAAACAGATTGGCGAGT
TCTATGGCGCCACCGAGTGCAACTGCAGCATTGCCAATATGGATGGCAAGGT
>994313
GTGGAGCCGGCGCTCATCAATTTCAACCTGCGACGCGATTCGCTGATGCACTGCGTGGGTGTGTCCGGAGCGCAAGGGATGGTGTTCGGGGAGGAGCTTC
TGGATGCGGTGTTGGAGGTGAAGGAGTCTCTCAGCTCTCTTTCTCTCTTCTGTACCGGCTCGACTGCGGACGAGGCTTTGGATTCGCTGTCGGCTCAGAA
TCTGGACGATCTGCTGGCTTCATCTCCTGACTCACCGCCCGCCGTCACACACAACAAGGGCTTCAACGACAGGTTATTTTACATCTACACCTCAGGAACA
ACGGGTTTACCTAAAGCTGCTATCATAGTTCACAGCAGGTATTATCGCATCGCTGCATTTGGATATTACTCCTTCGGTCTGCGGCCAGATGATGTTGTTT
ACTGCTGCCTGCCGCTCTATCACTCCGCAGGTAACATTGTGGGTGTGGGTCAGTGTCTGCTGCATGGTCTGACGGTGGTGAT
>1020140
TTCAGCGGCTACGCTAAAAACCCTGCGCAAACAGAGAAGAAGAAGCTGAGGAACGTCTTTAAGAAAGGAGACCTGTACTTCAACACTGGAGATCTCATAT
TAGCTGACCACGACGGCTTCCTTTACTTTCAGGACCGCATTGGAGACACGTTCCGGTGGAAAGGAGAAAATGTGGCCACGACTGAAGTGTCTGAGATCTT
GCTCATGCTGGATTCTGTTGAAGCCGCATACGTCTACGGTGTGAAAGTATCAGGTCAGGATCTTCAGAGCTGACGGAGGAGCAGCGTTTGTCCGGTCGTC
TCAGGTGTTTGATGTGTTTCTCTCAGGTCACGAGGGACGGATCGGGATGACGGCGCTTAAGCTCACAGACGGGACGGAGTTTGACGGATCTGCCACATAC
AAACACATGAAGAACCTCCTGCCGGCGTACGCCAGACCACACTTCATCAGGATACAGGACGAGCTGGACGTGACGGGGACCTTCAAACAGGTCAAAGGTC
AGCTGGTGCGGGAGGGATTCGACCCAGACATGGTCCAGACTAAACTCTTCTTCCTGAACGAGTCGAAGCAGACGTTTGTGCCGATGACGCAGGAGACGTA
CAGCTCCATCATGAGCGGACACTTGAGACTCTGACCAACACACGAG
>1053812
CTGTATCAAATACAACTGCACAATCGTGCAGTACATTGGCGAGATCTGCCGCTATCTGCTGAATCAGCCGAAGAAGGCCACGGAGCACCAACACAAGGTC
CGCATGGCCCTTGGTAACGGCCTTCGTCAGTCCATCTGGGAGGAATTCACCACCCGCTTCAACGTCCCACAGATCGCAGAGTTCTACGGCGCCACCGAGT
GCAACTGTAGCCTGGGCAACTTCGATAACAAGATGGGTGCCTGTGGATTCAATAGCCGGATCCTGCCCTTCTTTTACCCCATCCGCTTAGTCAAGGTGGA
CGAGGAGACCATGGAGCTCATCAGAGGACCTGATGGAGTCTGTATCCCGTGTGGTCCAGGAGAACCTGGTCAGTTGGTTGGCCGAATCATTCAAAACGAC
CCTCTCAGACGATTTGACGGCTACGTCAATCAATCAGCCACTAATAAGAAGGTCGCTCAAGATGTCTTCAAAAAAGGAGATAGTGCCTATCTCTCAGGGG
ACGTGCTGGTGATGGACGACTGCGGCTACATGTATTTCAAAGACCGCACAGGAGACACGTACCGCTGGAAAGGAGAGAACGTCTCCACCACTGAGGTGGA
GGGAACGCTGAGCCGCCTGCTGGACATGAAAGATGTGGTGGTGTATGGAGTGGAGGTGCCAGGTGCTGAAGGCAAGGCAGGGATGGCAGCCATAGCAGAC
CCGGAGCACACCACAGACCTGGTGAAGTTTAGCCGGGACCTGGAGAAGGCCCTGCCGCCCTATGCCCGGCCTGTCTTTCTGCGCTTCTTACCAGAAGTGA
ACAAAACAGGGACTTTCAAATTCCAGAAGACAGACATGCGACGGGAGGGATTCAACCCCAAAGTCGTCTCTGACAAACTCTACTTCCTGGACTGCACTAA
GGGACAGTATGTGGAGCTGAATGTAGAGCTCCATCGCATCATCGTCTCAGGAAAGCAGAAATTATGAGACTACCGCCAACCTCCACCCGTTCCCTCATCA
CCCCGCCTTCAGCAGCCCTCAAACCCCGCCCCCTCATCACTCCACCCTTCATTACCTCAGCAAACACAGTGAGGGGCCGCAGGAACGCATTCTGGTCGTG
TGTTCAAATCCCCGTTGATTCATTCTCACAGCCCACCTCTCTTATGACCGAGACGGGACTGAGGTGGCATTCTGCCAGGCGGCCATCTTGAAAACAAAAC
AAAATACAAAAAAATGAAGCAATTTAGCAAACAAGAATACAAAAAAACAAACAGCAAGGAAAG
>1055764
CTGAACATGCTGGCAGAATCCACCGCGGTCTCTCACAGGCTCGTCTCTGACCAGGTCATACTTCACCAGATCATACTTAAAAATCAGCTTGTAGAAGGCA
TTGGAGCGTCCGACAGCTCCGATCTTGCCGATGTGATTCATGAAGCACAGGTTTCCTTCAGTGGAGCCGTAGATCTCACACATGCGGATGTCCCCGAAGC
GCCGGAGGAACTCTCTCCAGACGTCCTGACGGAGACCGTTCCCAACACCCATACGCACCCTGTGATCCTGCTCATTCTGTGCCGTGGGCTGATTGCACAG
ATATCGGCACAGCTCTCCTATATACTGGAATATAGTGACGTTGTGTTTTCTGCAGTCCTGCCAAAACTGAGAGGCTGAAAACTTCTTCTTAAGGACACAG
GTGGCACCCAGTTCAATGGTCCCTCCGATGCCCACGAGCGAGGCGGCGCTGTGATACAGAGGAAGTGGTGTGTAGATGACATCACTTCCTGTGGCGCCGT
AAGCCCAAAACCCACCCGCTGCCTTCAGAGCCTGCAGATGTGTGATGACTGCAGCTTTGGGCAGCCCGGTGGTTCCCGAGGTGAAGATGTAAAGCGTGGG
GGTCCTGAGACAGCGGACGGAGCGGCGCTCGGCGGGGACCGGCTCCGGAGACGCCTGCTCGATCTTATCCAGCAGACTGTGGACTCCGGGTCGAGGGCTC
TCTCGCGTCAGACTCCAGACCCCGATCCCGTCCTCCTGGAGACTCGGAAGAATGTCCTCTACAGCCTCCAGAAGATCTGCCCCCACCAGCAGCAGTCTGG
CCCCGCAGCAGCTGAAGCAGTGCAGCAGGGATCTGGATCTGATGTTAGTGTTGAGGAACGCCACGGAGCAGCCCAGCTTACAGAAGCCGAACCAGAGCGC
GAGGAAGTCGGGCTCGTTGCTCACGAGGAGCGCCACCGTGTCTCCGCTCTCCACCGCGCGCTGGAACACGCGCGCGACTCTGTTGCTGCGCTCCTCGAGC
GCTCCGTAGCTGAGCGTCTCTCCCTCGCAGATCAGGAAGGGTTTGTCGGGAATCCGCTGGGCTTGTTGAACAAACCTATCCACGACCGTCACGACGCGCG
CGCTCCTCTTGTAGATCTCCAGACGCGCGCCGTACCTCAGGACTCTCATCAGGAACAGCGCGTCGCTCCAGAAGTACGGGAAGCACCGGCGCTGCGCGAG
ATGCGCGGAGACGAGCCCCGCCAGCAGCGCCGCGACCCACGACCACATCACAGCCCGGTTAAAGCTCTCTAAAGCCGCTCTAACATCGTAACAGGGACGT
TATAAAACCACACTCTCATCCTCATTTATGCAACGCGCG
>1054106
AAATTGCTACAAAAATCATTCATTTCATTAAAATGTGCGCTGGATGTTGCTCTCAAATGCTTTGGGGTCATAAAAGTACAAACAAGAAGAGAATTTGGGC
TTTCCACATAACATTATCCCTCGCCAGTAAAGCCTCAAAGATTCCCACAGGAACAAGGTTTGTGATTGGTTATACCATATTTTATAGACAATAAAGTGCT
TATTTTGAAAACCAATAGATAGTTACCTAAATGCTATGCAATAGCAGGAGAAAACGCACCAGCTTAACAAAAACCTGTCGCTTATCCTTATCCCATAGTG
AGACATTCAAGAGAACAGCAGCAAGGAGAAAGACAAAAGACTCCTCTTAATACCTCATTCAGAAATGCAAAGTATAAACCATACATACTGAAAAGTGAAA
AGGCTCAGAAATGTAGATTTTGATCATAGATATTAAAAAGTCCCAAATTTAAAAAGACTGATGACATCCTTCATCCTGGACAGACAATAGCATAAAGAGA
GAGAAATGGTACTCTAATGTCTTGATATACTAAAAAGACTAACGCTCCTCGTTGAGTGTTCCTGGTCCATTTTAAATGGTAACAGCCAAGCATGTTGTAC
ACTTATATACTTGTTTGTCTGTGGGCACGAGTGTGTTATTGTGTGTATATTTAAAAGTCACTGAGGATGGAGATGTCTGCAAATTCTTTGCGATATCGAT
GAGAATAGAGGGCCAGCAGAAACGCCCACTTTAAACTCATGAAGCTCCACACACATGACAGGTACAGACTGGTGGGATCTTTGAGAGATTGTTTGCGGGA
GATGGCAACACAGAGGAAGGAGATGAGCGCCACGATGGACAACACCGAGAAAATGACGCCTATGACCAGGAAAAACTTCAGTCCCTTTAACCATGTTCTC
CAGTAGTCCTGAAGGTACATTATGTGTGTGACCAGAGCCCATAGTGCCAAAACACCTGATAATCCACCCATCGAGGCTGTCCACGGCTGTTTGTAAACGA
TGTTCCACACTAGAAACGCTGAAAATCCCACCAACACCCCGACACACGAGTAGCCCACGCTTATATAGGTCTTTTTGATCGCCATTCTTGTCGTCAATTC
CACACCTGGAGACAGCGCTGATCCAGCTACAGCAACTAGTGATGAAATGTCATTCACCGAGGTTTATGAAGGACAGTAAGACCGCCTCAAACGATCAATA
CACATTTACTGTTCCATAATCCGCCGTGTGTTATTGTTGCTCTTCGCCGAGGTAACGTTACAGCACAAGAGC
>907636
AACTCGCAGCTATCGCCTGACTCGGCTACCGCGGCGGCTGCGAGCCTGCGCTTCTGTACGGGACTGTGTTTCTCCGGTTCATCGGCTTTCTGCAGCGTGA
ACAACGGGGCGCTGAAGGGGTTTGCCCGGGCCAGCTGGGTCAGCGTGGTCGGATACATGTCTGATGGTAGACTTTAGTGAAGTTGTCGCAAAATGGCGCC
TCCGTTCTCTCCTCTACCGGCTGCGCATAGAGACCGAGCGATGTGCCATTTTGCGACAGCTTCAC
>1044412
TCTTTCGCCAAGGACTTCTTGGCCGGTGGTATTGCCGCTGCTATCTCTAAAACCGCCGTGGCCCCCATCGAGAGAGTCAAGCTGCTGCTTCAGGTGCAAC
ATGCTAGCAAACAGATTACAGCGGATAAGCATTACAAGGGCATTATTGACTGCGTGGTGCGTATTCCCAAGGAGCAGGGCTTCGTGTCATTCTGGAGAGG
AAACTTGGCAAACGTCATCAGATACTTCCCCACCCAGGCCCTCAACTTTGCTTTCAAGGACAAGTACAAGAAGATCTTCCTCGATGGCGTAGACAAGCGC
ACCCAGTTCTGGAGGTACTTTGCTGGTAACCTGGCCTCAGGTGGTGCTGCTGGTGCCACGTCCCTCTGCTTCGTCTACCCCCTCGACTTTGCAAGAACCC
GTCTGGCTGCTGATGTCGGCAAGGCTGGAGCAGGAAGAGAGTTCTCCGGCCTGGGAAACTGCTTGGTAAAGATCTCCAAGTCTGATGGCATCAAAGGTCT
GTACCAGGGCTTCAATGTGTCCGTGCAGGGTATCATCATTTACAGAGCTGCTTACTTCGGTATCTACGACACAGCCAAGGGTATGCTGCCAGATCCCAAA
AACACCCACATTTTTGTCAGCTGGATGATCGCTCAGTCTGTGACTGCTGTTGCTGGTCTTGCATCCTACCCCTTCGATACAGTCCGTCGTCGTATGATGA
TGCAGTCTGGACGCAAAGGAGCCGACATCATGTACAGTGGAACAATTGACTGCTGGAAGAAGATCTCACGTGATGAGGGTGGCAAGGCTTTCTTCAAGGG
AGCCTGGTCCAATGTTCTAAGAGGCATGGGTGGTGCCTTTGTGCTGGTCTTGTATGATGAGCTGAAGAAGGTCATTTAAGCGTTTCCTGTCCACCATTCA
ATGTGAGATGTTTAACTGTAACATATCTTGTACATTTGGAAGGACTCTCAAATTCCACCTTATTTATAGGGACCAACTAGTATGTCAG
>1054268
TAATTGCTAGATGTTCAGCTGTGCAAAATGGTACATAGTGCTTCAGTACAAGTGGAAAAGAACATGATTTGTTAGCAAGTATTTTCAAATACAATTTTAT
GGTCCTAAAAGATAGGACTTGAAACTGAGGACTGATCCATGGGCATACTTTTTTTTCTGCCTAAATTGGACCCAGTCACTTTGGACCCCGAACCACTGTC
ACTGATTTTTCATTGCTGAAAAAAAATCACACTGAACTGCCAGATTCAGTGTCTTCATGCAGGTTACCGTGAAATGGATCAGTCCTCTATGTCAGTTTCC
AGCCCCATCTACAAGTATCAGCTGGCTCCGATAAATAAAACTCACAGGAATTTCTTGAAGGTCAATGGTCCATAATGGTAGTTATTCTACATGATCTGCT
CTCAACTTGATTTCCAATTTTAGTTAGGCTGTTTAAATGACTTTCTTGAATTCATCGTACAGCACGAGCACGAAAGCACCCCCCATGCCTCTGAGAACAT
TAGACCATGCACCCTTGAAGAACGCCTTTCCTCCCTCATCCCTTGCAATCTTCCGCCAGCAGTCAATCGTTCCAGAGTACATGATATCAGCTCCTTTGCG
TCCTGACTGCATCATCATCCTACGCCGCACTGTGTCAAAAGGATAGGAAACCACACCAGCCACAGCAGTCACTGTCTGTGCAATCATCCAGCTGATAACA
ATGTGAGTGTTTCTGGGATCTGGCAGCATGCCTTTTGCTGTATCATAGATTCCAAAGTAGGCAGCTCTATAGATGATGATGCCCTGGACAGAGACATTGA
ACCCCTGATACAAGCCACGCAGACCATCAGACTTGGTAATTTTCACTAGACAGTCCCCGAGACCAGAGAATTCTCTGTCTGCACCAGCTTTGCCGACATC
AGCTGCCAAACGGGTTCTTGCAAAATCCAAGGGGTAGACAAAGCAGAGGGAAGTGGCTCCAGCTGCACCACCAGAAGCCAGGTTGCCAGCAAAATACCTC
CAGAACTGAGTGTGCTTGTCTACTCCTCCTAGGAACACCTGCTTATACTTATCCTTGAAGGCAAAGTTGAGAGCTTGAGTTGGGAAGTATCTGATGACAT
TTGCCAAATTTCCTCGCCAGAAGGACAGCACTCCTTGTTCCTTTGGGATGCGCACTACACAATCGATGATACCCTTGTACTGCTTATCAGCAGCAATTTG
CTTACTTGCATGTTGCACCTGCAGCAGGAGCTTGACCCGCTCGATGGGCGCTACCGCCGTCTTGCTGATGGCGGCGGCG
>1025440
GGCACTCAGATAGTGAGGAATCATCGTCATGTTGGTCTGGCTGCATTGTGAACTCGGTTATGACGGAGTAATGTGAGATTTTCCAGAAATAATATTGTGG
AAGTGAGAGCAGCTTCAAGAGGAGGCCAAAGGGAAACGGTCAAGAGGTCAAAGTTCAGCTGACCACCCGGATGCCGAAGTATTTCTTCAGCTGCTCCAGG
AAGATGAAGGTCAGGACCGTGTGAGGAATCAAGCGGATCCCGGCCGGAACTAAACCCTTGTAGAAGGCTAGTGGTCCCAGTCTGGCAGTTTCAGACAGGC
AGTGAATCACACCTCTGTATTCTCCTTTAGAGTTCATTAACCTGGTCTTCATCACATCCAGCGGCTGGCAGAGGAACGTCGCACAACCTCCAGCGATGAA
GCTGGACATGAAGTGTGTGATTATATTGTCTCCCATGAGTCCTGTGCCCAACACCAGCTGCTTGGCCTGATCATAACACGCCAGCTGTCCGACGGTGACC
AGGGCTCCTCTGCTGGACGCCATTGTGGCTCCTGAGAACAACTTCCTGGTTCCCTCTTCCCGCCAGACCCTGAAGAGTCCGTCCAGCGCGTGTTTATAGC
TGCGAGAGACACAGATATGATTCAGATTTATCACGTCATGACCGTCTGGAGGGTTTTTAGATCTAGATGCACTCACTTTCTCCTCTGCTCTACAGGAAG
>1072488
TAATAATAGATTATAGATCTTAAGATTCACAATTCATCTCTATAGAAATCAAGAAACCTTGTCATTCTGTGCTGTTGTTGTTTTGCAGGTGCAGTTAACC
AAAAGGGCTGATCCTAATGAGCTGAAGGTCATCTATCAGAAGTATTCCAGTGTGGTGGATAAGGATGGAGAGCGGTACATGACACCCAATGATTTTGTGC
AGAAGTTTTTGGGCCTCCACACGCAGCTCCACTACAACCCTAAAACTGTGCAGCTGCTCGCCGGTGTGGCAGATACTACAAAAGATGGACTGATCTCATT
TCAAGAGTTTCTAGCCTTCGAGTCGGTGCTGTGTGTGCCTGATGCTCTCTTCATCGTGGCCTTCCAGCTATTTGACAAGACGGGCACTGGATGTGTGTCC
TTCGAGAATGTGCGTGATATCTTCAGCCAGACCACCGTGCACCACCACATCCCCTTCAACTGGGACTGCGAGTTCATCCGCTTGCATTTCGGCAATGACA
GAAAGAAAAGTCTCAGCTACCTGGAGTTCACCCAATTCCTGCAGGAGCTGCAGCTGGAGCACGCGAGACAGGCGTTTGCACAGAAAGACAAGGTCAAGAG
TGGCGCTGTTTCTGCCCTGGACTTCAGTGACATCATGTCCACCATCAGACACCACATGCTCACACCTTTTGTGGAGGAAAACCTTGTGTCTGCAGCAGGT
GGCGGCACCTCTCACATGGTGAGCTTCTCCTACTTCAATGCTTTCAACTCTCTCCTGAACAACATGGAACTGATCCGTAAAATCTACAGCACTCTCGCTG
GGTCTCGCAAGGATACGCTCGTCACTAAAGAGGAGTTTGTTCATGCTGCAAATAAGTTTGGTCAGATTACCCCTATGGAAATTGACATCCTGTTCCAGCT
ATCAGGACTGCACTCCCAAACAGGACGATTAAACCTGGCTGATATCGAGAGGATAGCACCACTGGAGGAAGGAGCCCTGCCATATAATGTAGCTGAGGTG
CAGAGACAGCATTCACATGCGGACGTTTCTCGGCCTGTGTGGCTGCAGGCAGCAGAGTCGGCGTACAGGTTTACTCTGGGCTCCATCGCTGGAGCCACGG
GTGCCACAGCTGTGTACCCCATAGACCTGGTCAAGACCCGTATGCAGAACCAGCGCTCCACTGGCTCCTTCGTAGGAGAGCTCATGTACAAGAACAGCTT
TGACTGCGCCAAGAAAGTCCTGCGATACGAGGGCGTCTTCGGTTTTTATAGAGGTCTTGTACCCCAGCTCATTGGAGTGGCTCCAGAAAAAGCCATCAAG
CTCACTATGAATGACTTTGTGAGAGACAAATTTACCACAAAAGATAATACGATACCCCTTGCTGCTGAGATTCTCGCTGGTGGATGTGCTGGTGGGTCAC
AAGTTATCTTCACCAACCCTCTGGAAATCGTTAAGATTCGTCTGCAGGTCGCTGGTGAGATTACTACGGGCCCCAGAGTGAGCGCTCTCAATGTAGTCCG
AGAGCTTGGCTTTTTTGGCCTCTACAAGGGTGCAAAGGCTTGTTTCCTGCGTGATATCCCCTTCTCTGCCATCTATTTCCCTGTTTATGCCCATACGAAG
TCAAGTCTGGCAGATGAGGATGGAAGGCTGGGGCCTCTGCAGCTGCTGACCGCTGGTGCCATCGCAGGTATCCCAGCTGCTTCGCTTGTCACCCCTGCTG
ATGTCATCAAAACACGACTGCAGGTGGCTGCTCGTGCCGGTCAGACGACTTATACTGGAGTGATCGACTGCTTTAGGAAGATCTTAAATGAGGAAGGTTT
CCGAGCTCTGTGGAAGGGAGCTGGAGCTCGTGTGTTCCGTTCATCTCCTCAGTTCGGTGTGACCCTGGTGACCTACGAGCTCCTGCAGCAATGGTTCTAC
GTTGACTTCGGAGGACATCGCCCTGCTGGTTCTGAACCAACGCCCAAATCCCGGATCTCTGAGCTTCCTCCTGTCAGTCCTGAGCACGTCGGTGGTTACC
GTCTGGCAGCCGCCACCTTCGCCGGCGTGGAGAACAAGTTCGGACTGCACCTGCCCAAGTTCAAATCCTCCGGGGTCATGGCCATTTACTCCGAAACACC
CAAGGAACAAGCCGGCGCTTTGTAAAGTCATGCCCCGCCCACCACGGCCTTGTCCTCCAATGGCTGCATGCCTCCCTCCCGCAGTACATTTTCCTAGATT
TGTTTTCTCTTTCATTTCGTTTGAGTTTTTAGGTGGTGGATATGGGAAAATATATTCATTTTCAGGGTCTTGTTGCTTTAACCCATATCAGTGCCTCAGT
TTTGATGAAGAACACTGGTTAAAGCTCATAGTTAGTGTGTTTTCTGAAGCACAGGGTAGGTGTTTGCCACACCGATCGAGACCTAAAGCGACACGCACAG
TGAAATATCTAACAAGGGCTCTAGAGAAATTCATCAGCCACTGAAGAGAAAGCTATAGAGCTTTTCATGAAACACTCCTGAAAGAGAAACCATAACATGT
ACTGTCGGTTTTGTGTTCCTCTGCTCCCCAAGACGCACATTCGCTGCTTTTGAGTTTTCTTCTCTTGATTATGATGTATTGATGTGACCGAAGCATGCTG
TAGTGCTCTTCATTTGCTCAATAGGCTTTGCGTAGCTTGCACATGTACTGTATATACATGTACATCTCATGCACAGAGACGTGTTTCTCTCTCTCTCTGC
GTCACGCTGACTGATGTACAGAGCTTTCAAAACTTGATCGATTGATCAGAGCAATCATGGTTGATTCGAAATGTAGAAAATTATTTAAATGCATTTCATT
CTTGTATTTTATGGAAATAAATCAATACGGTTACATTTTATTTCTAGTTTGTGAAGGTTTTATTGAGTTTATTACTGCAAGTTACAAAAGAGGTCAGATA
AAGTGAACTAGTGAAGTGGTTGGAGGACTAAACAACACGCTTGTCCTGGTCATGTAAATCAGGGATCCCACACATTTGAACAATGGATTTCCTGTGATTC
ATAATTACTGGATTTTAAAAAAGCATGCTCAAAGCACAGCTTCTAGCAGAGGAAATATTTTGCATATGGTTAGGCTTGTTGATTTGTTTTCTGACTTTGC
TCATTGTGCTTTTGAAAGTCCAATCATATTTTAACCAAATATGAACAAATGTCCATCTAAAATGCCTATATATTTTAAAATGCTTTTAGGAATTCTTAAT
ATTGTCATTGTCATGTGTAGTTATGAATGTTGTTTCATATTCATTATGAATAAATTAACCCATTAACTGTGTATGGGTATTAATCCGTTACTATTAAATT
GTTCATAATTATTTAACAATTAATCATCAGCCAGAAGCTCACAACCATGACAGCCCAAGCTATAGAAATTTCAAAGATTGAAACTTTTATTCACGCAACT
TTTCTGGAGCTGGAAGTATAACGATTTCAAAATTCCCTGATCTGATGTGTTTTCATGATTGTGGGACCCTGATGAATGTGTTCAGATACTGAGGTGTGTG
TCCAGAGCTTCCTTCATTTCAGAACACACAACAACATTTAAAAGAAACAGACAAGCTTTGGTGCAGAATGTTTGTCTAGATTAAGGTTCGACTTTCTGGA
TTGATTACGTTTTTTTATCAAGTACATTTTCATTTTAGTTCTGAACCATTTAAAGCTGCAATATTTTAAAGTTCAGGCTAAATTCACATAACATCCATTA
AAAACATTACTAAATGCCAATATTTGTTAGAATTTTTGACTAAAATTTATGTGAATGTAAAAGAATGTGTTTTAAATAACGCTGCTTATACAATGTCAAG
AAAACAGAAATTGCATAAATACTACTAAAATCCACATAATGAGTAAACTGAAATATAAAAAAATTGTCTGGGAGGTCACTAAATTCAAATAAAATATGTA
TAATTACAGATTAAATGGTAAACATACATAAATATAACAGGATCCAGATGTGGACAAGTTGACCTTTAACTACTTGGTTAACTGTTAAAGGAAAACTGTA
TTAGTCAAATAAATAGCAAAATAATAACTGTCTACAAGTCCAAATATGTGCCAAAGGGAAGTGTGAAGTTTGAAATGCTAATTAATGGACCATGGTTTTT
CTCTAAGCCCTTTTGAAAAGATAAATCATGGGACATTTTTTAAAACCGTGATCTAGAGATTTTTACCAACGTTTTGCAAAGGCAAAAAAAAAAGTCATTT
TTCAGTCACAAGCGCTGGAATAGACCAAGAGGGTAATGCTTTGTGTGATGGAAGATTGTGGAT
>1048712
GTGAGTTGAGTTCCTGCTACAGACACATGATGGGAACCTGAATGCCGTATGTGCGCTCTTGGAGTTTGACTGCGAAAAGTATAGTAATCCTACATGTGGT
CGAGACGATGGAGTCCAAAATAAAATAACAGAGGTGACTGAAGCACCAAGCCCTCAGGACTCCATCAAGCCGAAGGGGCCGCAACAGAAATGGCAAACCT
GAACTGGAAGCCGTTTGTCTATGGGGGAATGGCCTCAATTGTCGCAGAATTCGGTACGTTTCCCATTGATCTCACAAAAACACGGCTCCAGGTTCAAGGG
CAGACGCACTGTATGGAGGTCCGATATCGGGGCATGTTCCACGCTTTGTTCAGGATTGGTCGTGAAGAAGGAATCCGGGCATTGTATTCTGGAATTTCAC
CTGCACTCCTCCGACAAGCTTCCTACGGGACAATCAAGATCGGTACATACAACACACTGAAGAAACTGTTTGTTAGTCATCCAGACGATGAGACCATGGT
AATTAATGTGTTTTGTGGTGTGGTGTCTGGAGTTTTGTCATCCTCTTTGGCAAATCCAACTGATGTGCTTAAGATTCGCATGCAGGCTCAAGGCAGCCTG
TTACAGGGAAGCATGATGTCTAATTTCATCAACATTTACCAGACAGAAGGCACACGAGGCTTGTGGAGGGGTGTAATTCCTACTGCACAGAGGGCGGCCA
TCGTGGTGGGTGTAGAGCTGCCAGTTTATGACATCACTAAGAAGCATTTGATTCATTCAGGCCTCATGGGAGACACGATGTTCACTCATTTCATTTCTAG
TTTCACGTGTGGTCTGGCAGGTGCTTTGGCCTCCAACCCAGTGGATGTTGTGAGGACACGTATGATGAATCAACGTATGCTCGCAGGTAGTCCTCTGTAC
AAGGGCACCCTGGACGGACTCATGCAGACCTGGAAAAACGAAGGATTTTTTGCTCTCTATAAAGGCTTCTGGCCCAACTGGCTGCGTCTGGGGCCCTGGA
ACATAATTTTCTTCATCACCTTTGAGCAGCTGAAGAAGTTTCCATTGTAGAGTTTGTCTTCACTGAACTGTGTGTATGTGCTTGTGTGTGTGT
>1047404
TCCAGAGTGTGCTGAAGACATGAATGTACTGCAGTCCTGATAGCAGCCATCATGACAACAGAAGCTGTGTCCTCAGGGACTCGGGCTCAGATCCCAGCTC
CTGTCCAGAAAGACTTCTACTACTGGTTACGCTCTTTCACAGCTGGAGGTGTTGCAGGATGCTGTGCCAAGTCCACCATAGCGCCTCTTGATAGAGTGAA
AATTTTACTACAAGCTCAAAATCCTCATTACAAACACCTTGGAGTGTTTGCCACACTTAAGGCAGTGCCAAAAAAAGAGGGTTTCCTTGGACTGTACAAA
GGAAATGGAGCCATGATGCTCAGGATTTTCCCATATGGAGCCATTCAGTTTATGGCTTTTGATATCTATAAAAAGTACCTTAAAACACAACTTGGAATAT
CTGGGCATATTCATCGGCTCATGGCAGGATCTATGGCAGGGATGACTGCAGTTATTTGCACCTATCCACTCGATGTTATCCGAGCTCGCTTGGCGTTTCA
AGTGACAGGAGAGCATCGCTACACTGGCATACGAAACGCCTTTCAGACTATTTACCTTAAGGAAGGAGGAATTTCTGGATTCTATCATGGTCTGACCCCT
ACAATAATTGGCATGGCTCCATATGCAGGCCTTTCTTTTTTTACATTCGGTACATTGAAGACTCTGGGACTCGCTCACTTCCCAGAGCTCCTAGGCAAGC
CGTCTCTTGACAACCCTGATGTTCTAGTGCTGAAGACTCACGTCAATCTGATGTGTGGTGGAGTTGCTGGAGCAATTGCTCAAACTATATCATATCCACT
AGATGTTGCCCGGAGGAGAATGCAGTTAGGTACATCACTGCCTGATTTTGACAAATGTTGCAGCCTCACAAAAACTCTCAAGTATGTGTACACCCAGTAT
GGTGTCAAGAAAGGACTGTATCGTGGCCTGTCCCTCAACTACGTCCGCTGTATACCGTCACAAGCCGTTGCCTTCACCACTTATGAGTTCATGAAGCAAG
TTCTTCACCTAAACTAGAACAATCAGTGACTAAGCCTTAAAGAAACGAGTTGAAACG
>1035454
CAGCTCTCTCAGAACGTCCCGGAAACCATTGGGATATTTGCCCTCTGGAGCTGTCTGGAAGCGAGACTTCAGCACGTCTGGAGGAATCGCCACGGCCCAG
TTAAAGATCCCCGCCATCCCACCAGCAAACAACACACTGGGAACACTGAGCTCCGACGGGCTCCTGCCCTCCGGCGTGAGCGCGCTCTTTATCCACTCGT
ACGTCATGAAGTACATCCCACTGGCCGGCACGTCTCTCATGAGCGTCAGAGCCGTTCCTTTATAGATGCCACGGATGCCGTTTTCTCGGTACAGCTGCTT
GACACAGTCCATCGGCCCCGTATACTTCACATGCCCCGACGCAGCCTGGATCTGCAGCAGGCATTTGATCCTCTCTCCTGGAGCCATGATGGCTGTAGTG
AAGACACCTGACAGCATCCCTGCGGCGAACAGCTGCGGATACGTCAGGACGTCGTCCGGTGTTTTCTGCTGCAGTTTCTTGCCGAGTCCGAAGCCGAAGA
AGCAGACGGCGAACATGGGTGTGACTCCGATGATGGGCGCCAACATGCCCTTATACAGCCCCCGGAACCCCTCTTTGGCCAGCGTCTTCCTGAAGCAGTC
GAGCGTCCCGCGGTACAGCGCAGACTCTCCTGGACCGGGCCTGGGCTGCGTCTGCAGTCGCACTTTGATGGTGTCCAGCGGGTGTCCGGCGAACACTAAA
CACACTCCTCCGAATCCTCCAGCGAAGAAGTTCTTCACCGGACTGATCTGCTGCTGCTTCGACATGTTCAGCTCGGTCCAGTCTCTCAGAATCACTCAGA
AGCTTCTGTGTCTGACGAGACCTCTCA
>1063614
CAGACCAGCCTCGGACTTCCGCAAAGCGAGGAGCTACAATAAACAAACTGTACTGAAACCCCAAACTGAAGCCCAGAATCAGAAAATGACATCTAAAAAG
CACCAGAGTTTACTGAGAGAGGCGTCTCATCAGATCATAGCGGGCGGATCTGCAGGTCTTGTGGAGATTTGCTTGATGCATCCATTGGATGTTGTGAAGA
CCAGGTTTCAAATCCAGAGAGGGAAGGCTGACCCAAATAGCTATAAAGGACTTGGAGACTGTTTCAGAACTATATTTCGCACTGAGGGAGTGTACGGCTT
CTACAAGGGAATCCTTCCCCCCATTTTGGCCGAGACCCCAAAGAGAGCAGTGAAGTTTTTTACCTTTGAGCAGTACAAGAAGCTGTTGAGCTTTACTCCT
TTATCACACGCCATGGCTCTCTCTGTGGCTGGCCTGGGGTCAGGGTTAACCGAGGCTCTGGTTGTAAATCCATTTGAAGTAGTGAAAGTGAGCCTACAGG
CCAACAGGGATTCATTCAAAGTGCAACCGTCTACATTTGCACAGGCCAGAACGATTATAAACACAGACGGCTTCGGTCTCCGTGGGATTAATAAGGGCCT
GACCTCCACCCTAGGACGGCATGGCATTTTCAACATGATCTACTTTGGTTTCTACTTCAACGTTAAAGATGCCTTACCTGCCAGTCAGGACCCTCGACTG
GAATTCATGAGGAAGTTTGCTATCGGTTTGGTGTCAGGAACGGTCTCATCCTGCGTGAACATTCCTTTCGATGTCGCTAAAAGCCGTATCCAGGGTCCTC
AGCCCGTTCCAGGGGAGATCAAGTACCGCAGCTGCTTTCAGACCATGGCTCTTGTGTACCGTGAGGAGGGATATCTTGCCTTATACAAAGGACTGATTCC
CAAGATAATGAGGCTTGGACCAGGAGGCGCAGTCATGCTGTTGGTTTATGAATATGTATCTGGCTGGCTGCAGAAGAACTGGTGATCATGTGCACATCAC
CATCAGTCTGTACTCCATCCCTCCCCAGGTCGATCAAACACAATGCCATGATTGTACCTCAACAATCAACACTACCAACCGCATTCAAAATCACAGCTCC
TCAGACATGTGACATCTCCAGACTCTCCACCACAGATGCTTTGCAACACCACAGTCACTCCCTGGATCTTGACATTCCAAGTTTTGTTTATTTATAACAG
AACACAACTACTGAGACATCTGAGAGTTACCTGTCCACATGCCTGCATATGTAATAGTAACCACAGCAGCTCTACACACCCTAACTGAAAATACCAAACA
AAAACAGCATCTCAATTTTAACCTAAATTCAGAATTTTTGACTGAGCAAGACTGAATTACAGTAAGCCTGAGGGATGCGTCTACTGTCTTCTGGATGGCT
TCCTTAGGACTTTGACTTTTATTAGATTTGGTTGTAAATCCATCATGAAGCTATTCGAAGCTATTCAAAGCTCTCAAGGTCCCACTTCTCAATAGCCGTG
TCAACAGTGTTTTAAATTCAAAGCATCCTTGATATGCTTATCGCTTGAAAATGTGTTAATCAAAATCATATTGCTAAATTTAGACATAAGCACAAATTGA
ATTATGGGCATTCAAATGGATTTCAAAATCATTTTTGATATGCGATAATTATAAAACAGCAATTATAACAACTTAGCACAAAGTGGTTACAAGTAGTCAT
GTAATAGCTGTATTTTGCTAATAAATGCTCCTGAACTACAATAAATCTGTGAAATTGGGTGTTGGTGGCTTTAAATAAAACTCTATAAAATTACACCTTT
TG
>1062104
TGCATTAAACAGAAATTAATACATGTTGGATTGAGGTGTCATTGTAGGAAGATGTTAATACTGTCCTCAAACATCACAGCACTTAAACATACAGCCTTTT
GCTCAAGGCCAGGTCCCTCAAACTTTGTGCAGTTAGTCTTGCATGTTAATTGAAGGCAAACACATGACATGAAAATAATGACCTACGCTATGGGATCAGA
AATCCCTGGAAGCTACAGTTGTAACATGCTGGTCCATGTAACGGAATACAAAAATGAATGCACGTCTTAAATATTGCATAAATACGATATGCATCAAATG
TTAGGCTGTTTTAGGTAGTCATTGCATACTTCATACTTGCAACTTATGTACCTTCAACAAAATCAGCTCAGAAAATGAAATGGACCATGATGTGTTTCTG
ATGGAATGAAAGTCAATGACATTCCCTAAAACTAAGAACAATTTAGAGTTACAAGGTCTGAAAGCTTCAAAAGCATTAAGTAACCCAATTGTTTAGACAC
TGAAAACAGTGACAGAAATAGGAAAAGAGAAAAGAAATTAATACAAAAAGAATTGTAGATAGATGAAAAACTGTCATTACAGTGACACCAGTCTCCCTCA
TTGAGGGGAAACCTTCACATATGCTTCAAGAAAACATAAGCACGTCTTAAGCGCTCTCCTCCAGATGTATCCTTACCAACAAGTGCAAAACACTGGCCAC
AGCCCATCAAATAAGCCTGTAAACCATAGAGGAAGTGTGGTAAGGCTGGAAAAAACTCACAGGAACTTAACCAGAGTAAAAGTTGCCGTTCTCTCGACAA
CTCTACCATCGTGATTAATGTTTAGCTTCTCTTGTAAATGTACAGTTGGTTGTGTAGCTGCCACAGTCTGAGAGGTACTGGGGTCTGTTCAGTCAGAGAT
TAGCTTTTGGAAGGACTGGCTCATGATAAACTCTCCCACGCCGAGGAAGTACATGACCTGAACGATACCGAACAGTGGCGCGATGACTAGAGCCCTGCAG
CCTGCTCCCTTCAGGAAAGCAGAAGGCCCTTCTCGCTTCATGATCTTGCTGAAACAGTCAATTATGCTGCTGTAGGTTTCCTCGTTTGCTCCTTTGCTTA
GAGACTGCAGCCTGGTCTTAACCACATCACATGGGTTAACGGCAACAGCAGCTGTGGAGCCTGCAGCACATCCAGAGATGAACGACCAATAAAATGGTGC
AGCCTCATCAGGCGAGGGCTTACCCAGCTTGTTCAAATTTGCAAAGAGAGGGAAGTAGACCATTGAGAAAGGTACATCTCTCAATAGAGTTGCACCAAGG
CCTTTGTAGAGCCCCCGAATGCCTCGAGTGTGCAGTAACTCTCTTGCGATCTGGGTGGCAGATACGGCCCTGGGTGAGGTGTTGGGCACCACATTGTAGG
AGCGACTCAACACTGCGTTTGTGGTCACCAGTCTGTTGGGAGGAATGATGCCTGGTTTTCTCTGCTGAGCGGCTAGTCTCCCAGCATCCTGTAGTTGAAT
TTTCAGCATCTCCATTGGAGTAGTGACAATAACCTGGCACATGCCCGCAGCACATCCAGCCAACATCTCTCTAAATACAGTCAACCCTCTCCCATCTTTG
GAAAGGTGGCACCGGAAGAAGTCATTGGCAGCCAGTTTGATGGCCTTCTCAGGAATGACCAGTGTAAGATTAACCGCAGCACCT
>1037430
GCACCCGAGTCGGCCCTTAAATTCATGGCTTATGAGCAGATCAAACGGCTGATGGGAAGCGGTCAGGAAACTCTGGGGATCACAGAGCGCTTTGTAGCAG
GTTCCCTGGCAGGAGTCATCGCCCAGAGCACCATCTACCCCATGGAGGTTCTCAAAACCCGTCTGGTGTTGAGAAAGACTGGCCAGTACAAGGGCATCTC
AGACTGCGCCAAACACATCCTGAAGAGCGAGGGAGTGTCTGCGTTCTACAAAGGTTACGTCCCCAACATGCTGGGCATCATCCCGTACGCTGGCATCGAC
CTGGCCATCTATGAGACGTTGAAGAACGCTTGGCTCCAGCGCTATGGGACGGAGAATGCGAATCCGGGTGTGTTTGTGCTGCTAGCCTGCGGGACGGTCT
CCAGCACGTGTGGCCAACTCGCAAGCTACCCGCTAGCTCTCATACGAACACGCATGCAGGCGCAAGCTGCGGTTGAAGGTGCGTCTCAGGTCTCGATGAC
GGGACTCTTCAAGCAGATCATGAAGACCGAGGGCCCCACGGGTCTCTATCGGGGCCTGACCCCAAACTTCCTGAAGGTCATCCCGGCCGTCAGCATCAGC
TACGTTGTGTACGAGCACATCAAGTCGACGTTAGGTGTGCAGTCAAGATGAGGCCGTGAAGAACGGACACGAGGCGAGAATCTCGAGGCTTTGAACCTTG
AGGTGTGGAGGACATCTCATTCTGTGAATGTGAGCGAGGACGAGGATGCTGCTAACGAACATCTCATTATTTATTTAGTGTTCTAGAACGGTAAAGAAGT
TCGGAAGCTGAAATCAGGGACCAACGTTTTTCGATTTCATGTGACCATTGTGTGTGTGT
>987757
GGAATGTGTGTAGATCTCACTCTCTTCCCTCTGGACACCATAAAGACAAGGTTACAGAGCCAGCAGGGCTTCTACAAGGCGGGAGGTTTCAGAGGGATCT
ATGCAGGGGTCCCGTCAGCTGCTATAGGCTCCTTTCCCAATGCTGCTGCATTCTTCGTCACCTATGAAAGCACCAAGTCATTATTCACAGGCTACAGTGC
TACAAACTTGGCCCCCTTCACTCACATGCTGGCTGCTTCACTAGGAGAAATTGTCGCCTGTCTGATCCGTGTCCCGACTGAAGTAGTAAAGCAGAGGACA
CAGGCCAATCTCTCTCTCAATACCTACCGGGTGCTGCTGAATACACTACAAGAAGAGGGTTTCAGAGGCTTGTACAGAGGTTATGGCAGTACAGTACTTA
GGGAGATCCCATTCTCGCTGGTGCAGTTTCCACTCTGGGAGTACCTAAAGGCC
>979606
TTTTTTCCAAGACATACAGTGATCAATCTTAACTTTATCCTAATATGCATGTTCTGCAGTGTGTACCTGCATACAATTAAATTCACACCTAAAAAATTAG
GTCTGGAATGTTCAGCTCAGATAAATACTCTAGGTCCAACTCTTACAATCATCAAAATGAGCTGATGCCCATTGCTCGTCTCATTTGCTCAAATGTAAGC
CAGAAAGTCAAAGACCAGGGAGCCATTCTAAACCAAGTTGGTAGAAATCCTTTATAGAGGGAAAAAAATCCTTCTTTTCTCACTGACTGAACCAGACAGT
CAGTAGAAGACTTGTAGAGAAGACCCCTCCCATTAGAATCCCTTGGCTGGTTCATTACTCTAGTTTTCACCACATCAGCTGGTGTTCCCATAATAGCTGC
AACCAATCCTGAGCATATGCT
>1067474
TTCAGAGCTCATAGTGGACGTCATTGTTGGTGTTTCTGTGTAGTGTCTCTTTTCTTTCTCTTTCCTCCAGGTCAGAGTGAAAGGGTGGTAAGTAACTGCT
GGCATGTTACCGTTTACCAGTAGACTTGAATGAAAATAAGACACCATGATTCTTCAGTGTGCTACTGTAGGTTTTTTGAGTCATAGCTTGAAGGCAGATG
TCTCGTCTTGTTAGCACCTTGGTATTAAGATTGTAGACTCAGAAGCTGTAGCATTTTTCCTCCTTATCATAAAACAGAGACATGATAAGTGAAGTAAATG
TCAGTATCCTGAACAAAAGACTCTTTCTCTCCTGACTTTACATTCCCCAGAGTTTATCCAGCCAATCACTAATCTCTCTGTTAAATCATAGGGGGTATTT
GGTGGCTGTTCAGGACACAGTTTTTGTCTGACTGTGATCTGATCTGTCTGTATAACTGATTGTTGTATTTTAAGTCCAGTGACTATCCACTCTGTATGCA
TGCTCTAATTTTGGTGCTAATGTCTGAGGGTGTGTGTTACAGGAGCCGCAGGATGTGTTGCCACATTGCTTCATGATGCTGCAATGAATCCAGCTGAAGT
GGTGAAGCAGAGGATGCAGATGTATAACTCGCCATACCGTGGCGTTCTGGACTGTATGCGCTGCGTGTGGCAGCAGGAGGGGGCGCTGGCGTTTTATCGC
AGCTACACCACGCAGCTCACCATGAACGTCCCTTTCCAGGCGTTGCACTTCATGACCTACGAATATCTGCAAGAGCTGCTGAACCCCCAAAGACATTACA
AGCCCTCCTCCCACATGGTGTCGGGCGCGCTGGCGGGCGCCATCGCCGCCGCCGTCACCACGCCACTGGACGTTTGCAAGACGCTGCTGAACACGCAAGA
GTCTCTGGCGCTCGATTCCGTCAGCCAGAGCGAAAGACAGATCACGGGCCTCGGCCATGCCTTCCGGACGGTCTACAGGCTTGGCGGCCTTCCCGCTTAC
TTCAAAGGCGTTCAGGCCAGGGTCATATACCAGATGCCCTCGACTGCCATCAGCTGGTCCGTCTATGAGTTCTTCAAGTACGTTATCACCAAACACCAGC
ACGAGAAGCGCAGGATCCAGAGGGACGGAGAGAAGTAAGCGCTCACAGCTGGCCTGACCTTGGCTTTCTCTCGCATAACCAACGAGATAAGCACTCGAGA
TGCAAAAGGACTGATTTAATAAATGATACGCACATATAGAGTCCAAACACTTATGTCTGTTTACTTCCTTTCAGTCGGCATTTAATACTGAAACTTTCCT
GTATAATTCAACTAATAATCATGACCCAAGTTCTCACTGTGAAGGCTCAAGGTTTTGTTCATGACATCCTACTTTGCACTTAACCCAAATTACACCTCCC
ACAAGAGGGCGTCAGTGGCCTCTATAGACCTTATATGCTAATACGTGGGCGGTCTTTCAAGTTTGTGGGTGGGGTTTAGAGCCACTAGACTTCTCCAAAC
CTGACCCCTACATTTTGTTTTTTATATTTTTCCAGCCAAAACCAATACGCACAAGTGAAGACGCATCTGTACATTCAAATTGGGATTTTAAACATCATTA
AAATCATTGTTTATGGCAGAATGTAGACCTGTACAGTAATTTATTGCCTTCTCTGGCTGAATAGCATTCAGAGATAATGAAAGATATCTATGTAAGAGGT
ATTTTTGTAGTATTTGGCAGTGGCTTTTCGTCAGCTCTTGTGGGAAATGTTCCTGCAGTTGATCCAAAGTTCTGAGATGGTTGCCCCTTCATAACTTCTA
GAAATAGGTTTAAGGTCTCTCGGGGACACCTCATATAGATATGTATAACAGCTTTAGGAAGACACACAGTCCTTTCTGGCCAACATTAGTATTATTCAGT
CAACAATGCCTTAGATATGCAGATCACATGACCTGAGTGTCATTTAAAATTTAGATTCAGATTTAATCTGTTAAGGTCCTTCTGAGTAATTCAGTGAATA
TGAATTGGTCATTTGGAATAATTTCTAGATGGACACTGGAATGTATTTTGGTTTGCTCTTAACTGAATTTGAGCTCTTGTGTTTGAGAGCTTCAGCTGAA
ACGCACCTGGCAGTTGAACATATGAAGAGTTTTAATGCTGAAATCTGAATGCCCCGTTCCTTTTTGTTCCTCAGCTATCAATAAATTATCAGTGCAGGCA
TCTCCCTGGCTTGTAATGGCTGATATTGGTGTGAGTTTA
>1065884
ATGTTTGGCCTTTATAAAGGCATTGGATCACCCATGATGGGCCTGACATTCATCAACGCCATCGTCTTTGGTGTTCAGGGCAACACCATGCGCATGTTGG
CCGAGGATACGCCCATGAACCAGTTCCTAGCCGGAGCGGCAGCCGGCACCATCCAGTGCGTGATCTGCTGCCCGATGGAACTGGCCAAGACCCGAATGCA
GATGCAAGGAACGGGCGAGAAGAAGTCATCCTCTCGGAAGGTCTACAAAAACTCGCTGGACTGCCTGGCTCGCATTTACCAGCGCGAGGGTTTGCGAGGA
GTCAACCGAGGAATGGTTACGACTCTCATACGAGAGACGCCGGGATTCGGCGTTTATTTCCTCACGTATGACCTCCTGACGCGTTCGCTGGGGTGCGAGC
CGGAGGATCCGTACATGATTCCCAAACTGCTGTTTGCAGGCGGCATGTCGGGAATCGCATCTTGGCTTTCGACGTATCCGGTGGACGTGATAAAATCCCG
ACTCCAAGCCGACGGGGTCGGCGGAAAGTACCAGTACAGCAGCATCATGGACTGCACAAGGAAGAGCATCCAACGCGAAGGTTGGCGGGTTTTCACACGC
GGACTTACTTCCACTCTTTTACGGGCTTTTCCGGTCAACGCAACCACTTTCGCTACTGTCACGCTCTTCCTTTTGTACGTACGTCCGGAAGAGGGATCGA
AAGATTGCGAAGCGGCTCCAGCTTCACATCAAGCGCCGTTGTAGCAGCAAGCACAACGGTCCAGTATGTGAGTAACCTCATCTTTCTGGGATAGCGACTA
GCATAACACTTCCCGAAATAATGGCTGACCTGTTACTAAACAAACAGTTGCTGTGCATTGAGCACATCTGTCCACTTTAAACGGAATTGCACAACCTTTC
TCTCCGTACAATGACTTGAGCTCTGCGTCTGTAAATATATTTTTTATATTCAATGATATTTAACAAACACGTTCCCTGTGTCTGCCTTACGAGAGCTGAA
AGAATCCGACCTCTGAAAGTAAGAGTTTGCATGTTGATGTAAGCAACAGCTCCTTTTGTTGTTACTTGGCAGAACTAGACAAATTTGCCTTGACGTTGCA
AATTATTGCTACACCGAAGAGAATCCAGTGTCTAAACAAATCCTCAAGTTTAGATTGGGTGGACACTAGTTGATGTGAATGAAAGGAGGCAGTGATGTGT
GGATGTAGAACGTAGGTGTGCTGTTTTAAAGTTTTAGGTCATTTGTGTTTGACACTGGAAAGTTTTGGAAAGGTGCATTTTGGAAAAGTAGTTACCAAGG
TCCTTTCCAGCCTCATTTTTGTTTGCATTAAGCTTAACATGGCCTCTACCCTGACTAAGTTAATACCCCGGACATAGATTAAATTTGTACTCTCAACCCC
TCCCAGGCATGGACAAATATGATTTTGGCACTGGAGAATATAGTCTTTGTTATTAGGATGTTTTTAATCTGAGGAGTGAGAACCTCCTTTTAGTAGAAGC
TGCTGGTGAAATTGTCTACAAGGTTGCGATATCTTGGCCCACTGTTAAAGTTGTGAAATGAATATGGTAGACACCAAATTACATTTGCTATAGTTTCTAA
ATCACTACTGTGGCATCCGAGGAACTGTTGATGCTGTCTAATTGAATTGCATTAGCCTGAATTCATTTGGTTCCTGGTGTACTGAAAAGAGAATAAACCA
AAGGTTTTTGCCCGACAAATCAAATTCTGTCCCCTCAATGTAAGCCCTGAATTTATGGTGTATTATCTACAAAATTAATGCAATATTTACATTTTCTCTG
TAACTTATTAAAGTGTTTGAAAACAGGTTGTATCTGGGCCAGTGGAGGTCCACTGTAACTATATCTAAACAGCTGTTAGAGTTCAATTGACCTGCTGTGT
TTAAGTAACGTCTTTTGATTTACTGAAGCATGTGGGTTGTCTCTGTAAGATCAATATATTTTATGTTTGTATATATCGAGGCTGGAATTTTCTCAGCATA
TTGAAAGATGTAAATAGAGTTCAT
>1006145
GACTCCTCTGGCTCTTCTTTTTCTCTTACTGCAAGCCTCCTGCGACTCTCGAAGCACATCAAATATGAAAATCTTGCTGCTGGACTTACTGGGGGTGTTA
TTTCCACAATGGTGTTGCACCCCCTGGATCTGATCAAAATCAGGTTCGCAGTAAGTGATGGTCTGAAAATGCGACCCCAGTACGATGGCTTGGTGCACTG
CATGAAGACCATCTGGAAGATGGAAGGGATTAGAGGTCTCTATCAGGGTGTGACCCCCAACATCTGGGGGGCCGGGGCATCATGGGGCCTGTACTTCCTC
TTTTATAATGCTATTAAAGCATACACGCAGGAGGCACGGCAAACAGAGCTGAGTGCTGGCGAACACCTGGTGTCTGCAGCGGAGGCAGGCATGCTGACGC
TTTGCCTCACCAACCCAGTCTGGGTGACAAAGACCCGGCTGGTGCTGCAGTACAATGCAGACCCTTCACGGAAGCAGTACAAGGGAATGATGGACGCCCT
CGTGAAAATATACCGTCACGAGGGTATCCCGGGACTCTACAGGG
>1061138
TGTTTCCGACTCATCCCTGCTGTCTGTCACTGTGTATGATCTGACATTAACTGTAGAGGAGCAGTCATGAGCCCCAGCCCCAGCCAGGGCTCCCCTGTCC
CCCTGTCCCTCACCGGCAGCCTGCAGAGACTCTTCAGTCATGTGAAGATCGAGAATTTAATAGCAGGGCTCAGTGGAGGAGTCGTGTCCACACTGGTGCT
GCATCCTCTGGATCTGGTCAAAATTAGGTTTGCAGTGAGTGACGGGCTGGACGTGAGACCCAAATACAGTGGAATTCTGCACTGCATGAAAAGCGTCTGG
CAGCAGCAGGGGCTCCGGGGCCTTTATCAAGGTGTCACCCCAAATATCTGGGGTGCTGGAGCATCATGGGGGCTTTACTTTTTCTTTTACAATGCAATCA
AAGCGTACAACAAAGAGGGCAGACAGACAGAGCTGAGTGCCACTGAACATCTGCTGTCAGCAGCTGGAGCAGGGGCGATGACGCTTTGCCTGACCAATCC
GATCTGGGTCACCAAAACTCGCCTGATTCTGCAGTACAGCACCAATGCATCTAAGAAGCAGTACAAGGGGATGATGGATGCTCTTGTGAAAATCTACCGC
CATGAAGGGATCGCAGGACTCTATCGGGGGTTTGTCCCGGGATTGTTTGGAACCTCCCATGGTGCACTGCAGTTCATGGCATATGAAGAGCTGAAGAGAG
ATTATAACAAATACAGAAAGATGCAATCAGATGCTAAACTGAATGCATTAGAATACATTACCATGGCAGCTTTGTCCAAAATATTCGCAGTGGCTACGAC
ATACCCGTATCAGGTGGTCCGAGCCCGTCTGCAGGATCAGCACAACACGTATGATGGAGTGGTAGATGTCGTCCGGAGAACGTTTAGAAACGAGGGCCTG
TTGGGTTTCTACAAAGGCATGGTGCCCAACCTGATCCGGGTCACTCCGGCCTGCTGCATTACCTTTGTGGTCTATGAGAATGTTTCCCGCTTCCTCCTGG
ACCAGCACAAGTGAACTGAGAACAGGAATAAGTGCAGCGGAGCCGTCCTGCAGGGAGCAGAGCTGGGCCTGGGATGGGTCGTCCCGTCAGCGACAGTGTT
TGACGCCAATGGAGGAGTCAGAAGGGTGAATAGAGAGAAATAAAACATCCTGGTCCTCTCTGGAAAACTGAAATGCATGATGTTACCGAGTTCAAAGTGT
CTGACAGAGTCACTGGTCAAGAAACCCATACTCGTTTGGTTTCGCTAGAACATTGGTGACATTATATTAAATATGGACATGAGGGATATATTATGAGACA
ATTTTGAAGTAGCTGTTAATTATATTCACATGCAGGCTGTTTATTTCAGTTTGTTTTATCTAATAAAAAATTGTACAAATCAAACAAGGTTTTAACTTTT
TATCAAGATGTAAAGATGAATTATGTAACTAGGGCTGGGCAATATATGAAATTATCCATATTTGTGAATAATTCACTGGTAATATAATATTAAGCAACAT
TGTGAATATTTTTAATGTGCTTTTTATCTTAATATTCACAATTCAAAACAACATTTTTTTTCATCCCTATGTCTGGCAACTTTTGAGTTGGTATGAATAT
TTTAAATGTTTTTAAAAGAAGT
>1041964
AGAATAATTTAGTTAACTTAAAAGCACTATTTGTATATTCAGATGACTTTTTGCTGTACACTGATACAGTATACACAAACAACTTGGAGTAGCTATGCAA
TATGCGCCATTAACATAACACAAACAAGCAAAACTGTTCTGATAACATATGCAGTCAACGCAAAATAAAAAAAAGCTATTTAAAGTCTTTGGGTAATTCA
AATAAACATCCCTGTTCACAATGGATTCTTTTCCGTCCACTTTAGCTGCAGGTCAAAGTATCTTTGTGCTTGTAGTGTTCAGCTTCATTTGGAGGGTTCA
CCCAGCAGATGGACAATGAGCTCATAGGTGGACAGCACTATGGCAGTGTTGGGGATCTGTCTGATGAGCTGTGGAATGAGTCCTCTGTAAAAAGCTGCGT
ATCCCTCTTCCACCGCCACAAGGCGCGCCGTCTGAAAGAAGTACTTGTATTTGCTTCCCTCTTCTCTTAGTCTTGTCCGAATTACCTCATGTGGATAAGC
TATACAGGAGGCGCAACCCTTGGCAAATGCAGCAGCAACCATTAGGCCCAGGAAATCTGAAGCGCCTTTTTCTGTGTCCGTGTCAGGTGTGGTGAATCGA
CTCTGCGCCAGGTTCTTCTTCAGAGTCTCGTAAATAAGGAAGCAGATCATGGTCTCTGAGATGCCAGCGTACGACGCTGTCAAGCCCCGGTAAAAACCTC
GCATACCTTCCGTCTTATACACGTACCGCGCACATTGTAATGCGTTCATTTTCTTCTCCCCATGTGCCTTCCTCTCAAGCTGCATTCTTGTTTTGACCAT
CCAGATGGGATTCATCAGGGAGTTTGTGACGAATGCTGCAAAGCCAGCCGAGGACATGTGGACGATTCCACTGTTTGGGACAAAGATGCCATTGAAAGTC
TCTTTTGACTTTGAATAAGCTGCAAAATAGATCGCCCT
>1022370
GCCCCATCCATGTGCGTTGCTGCTTTGGCCTCTAAAAGACGCCGTTTTATGCTCTCATAGATCACAAAGTGAATCACAGTCTCTGATATGCCCGCATAAG
AGGCAGACATGCCGCGGTAAAACCCGCGTAGCCCATCCGTCTGATACACACGCCGCACACACTCGAAAGCATTCATGCGACGCTCCCCACGTTTCCTGGC
GTCCAATTGTAGACGTGTCTTAATCATCCAAATTGGGTTGGTTGCGGTTATGGCCGTGAACCCTGCAATCCCAGCAGACGTCATGTGCACCTGCGTGGTG
TCTGGTTCAAACACATGGTTCAGTCTCTCCTTTGAGCTGGAATAGGCGGCAAAGTAGATGGCCCGTGAAGGAGCCACTCCTATTAGATTAGGCCCCAGGC
CCCGAAATAAAGAACGAGGCCCTTCCTTCTCAATAATTAATCTGAGGCAGTGAAGGGGCCCCGGAGGAGCCACACGTGCCACGCTGGCTCCATTAACTGT
GCTCAGATGCACCTCAGAGATGCAAAGCGTTATTGAGGAAGACTGAAGCCTCGTTTTCACCACCTCTAACGGACAGGTCAGGATCGCACCCACCGTGCCT
CCACATCCTCCAGCAAACAGATGCACCAGTGTGTCTCTCTGGCTCATCTCGGCTCATGCTCTCCGGG
>1045510
GAGGATGCAGATGTATAACTCTCCATACCGCAGCCTGTATGACTGCATCCTGACGGTCAGTCGCAAGGAAGGACTGGCTGCCTTCTACCGCAGCTACAGC
ACTCAACTGTCCATGAACATCCCCTTCCAGGCCGTCCACTTCATCATGTATGAATACATGCAGGAACATTTTAACCCCCAGCGCCAGTACCGACCCGAGA
CGCACATCCTGTCCGGAGCGGTGGCCGGTGCCGTGGCCGCTGCCGTAACCACTCCGCTTGACGTGTGCAAGACACTGCTAAACACGCAGGAGAACGTGGT
GCTCAGCTCCGCACACATTAGCGGACATCTCTCCGGCATGGTCAGCGCACTCAGGACAGTGTACCGGCTGGGTGGTGTGCCGGCCTTCTTTAAAGGCATC
AGAGCACGGGTGATTTATCAGATGCCGTCTACGGCCATCGCCTGGTCCGTGTATGAGTTCTTCAAATACTTTCTGACCCAACAGGAACCTCACATCCAGG
AACTGAGGAGGGACGCTCACAAGGCCAGCCCTACATGAGGCCCGCTAGCACTGAATCTGTTCAGCCCATCCAAAGAGTGAGCGTGAAGGTCAACGGAAGA
TGCCTTCGGCTCAAAGGGGAAAGTAGATACTCTTTCTTATGCAGTAGACACTCCAGCAGCTTCTGTTTGCTGCTAACGTATTAATTTATTGGAAGAGTTT
AATGTTACAAGAATGTATGGACGCTGCACACTACAGAACGTTTCTTGTAAACATGACGGAAACAGGAAGGTAATTTATGATTGAGTGTGATGTTCATCTG
TATTTATTTATGCGCACACACCGTCTGCTCAATGACACAACAAACCGGTGCGGTAGAACTTTTATTTTATTGGCTTCTCTGGACTTTAATATTTTAGGGG
TTCAGGAGAGTTTGCTTTTATTACTTTGTTTTTATTAGTACTTTATAATTTAAGACATTCCTGAATTGTGTTGCTCAATATAAATAAGACCAATTTTAAT
TATTATTATTATT
>888952
CCCGGGTCAGTCCACACACAGGACGAGGTTCAGTCTGGCTGAATGAGTGTTAAATGTCTTCTGTGCCTCAGGTCGGGTCGGGTTGGCATGGTCACGGTCT
TTGTGAGTGTCCTGCGGACGGAGAAGCTGCTCGGACTGTGGAGAGGCGTTTCGCCTTCGTTTGTGCGCTGTATTCCAGGAGTCGGCATCTACTTCAGCAC
GTATTTCACTCTAAAGCAGCACTTCTTCGCAGATGGGGCCCC
>1026578
TCAGAGACAAGACCCTGGGCTAGGGTCATCCGCCCTTCAAAATGGAAATGCTTCCTCTATTGTAACGGGTTGATGGACCACGTCTATGTGTGTCAGAATA
TGTCAAGCTGCTCCAGCTGGTACAAAACCCCTACCCACTTCAGCGGGACCGTGGATGCATTTGTAAAGATCACTCGTAACGAGGGGCTCAGGTCTTTGTG
GAGCGGACTTCCTCCCACACTGGTGATGGCGGTTCCTGCCACAGTCATCTATTTCACCTGTTACGACCAGCTGCGAGACTTCCTGCATCACGGCATGGGC
TATCAGGGGGACCATATCCCTCTCATAGCAGGAGGGTTAGCAAGATTGGGAGCGGTGTCTGTGATCAGCCCTCTGGAGTTAGTTCGGACTAATATGCAGT
CCCGCAAGCTACCGTACAGCGAGCTGATGGTGTGTATCCGCTCCGCTGTGGCTCAGGACGGCTGGTTATCTCTCTGGCGAGGCTGGGGACCCACTGTCCT
ACGGGACGTGCCCTTTTCCGCCCTGTACTGGTTTAACTATGAGCTTGTGAAGGCACAGCTGTGTGAGCGGTACAGGGCTCCACAGACCTCATTCACCATC
AGTTTTACAGCAGGGGCCGTCTCAGGAGCCATCGCTGCAATTCTGACCCTGCCGTTTGACGTGGTGAAAACACGCAGGCAAATCCAGTTAGGAGAAATGG
AGGCACTCGGAG
>1058676
TCTGTTACTTTTAAATATTTACTAGAAAAAGTAAATACTGATTTATTTCACAGCAACTCTATAAAATAATCTCTCTTTTAGACAGACAGCAAGAGGGATT
GCTTGTTGGGAATATTTGTGGAGTAATCTGTGGTTAATTTAAAGGTCTGTGATCAAGTGTTCTTCTAAATCAGTGCTTTGGTGTGAGATCACGTGCTGGG
CTGTAGTTGTGTCACCCTATGTTTCTTCTGGTTGTAACTGCGGAAAAAAGCTTTTCCAAACTCATATGTGCTGATCATTATAGCACACGCCGGAGCCACT
TTAATCAGCCTCGGCAGAAAACCTGCAAATAGTCCTGATACTCCATTTTCAGCAACTATCCTTTTCATCACATAATATGTGCTGGATGAGACTTGTGTGG
ACAATTTCATTGTCTGCAGTTCACCCAGTTCTACCTGTCGTTTTGTCTTGACCACATCAAATGGCAGTGTGACGATTGATGCAAATGATCCAGACAGCGC
TCCAGCGGTGAATGTGATGGCAAAGGTTGGATCTGTAGAGTTGTAGTATTGACAGAGCCAGGCTTTACCCTTCTCATAGTTAAACCAGTACATAGCTGAG
AATGGGACGTCTCGCAGCAGCGTGGGTCCCCAACCCCTCCACAGAGACCGCCAGCCCTCGCTGTGCAGCGCTGACCGGATCACGGCACTCAGCTCCTGGT
ACGACTGCTTCTCGGACTGCCTTTTAGTGCGGATCAGCTCCAGGGGGCTGATTACTGTAGCCGACCCCACTCTCGCGATGGCGCCGGCCAACAGCGGCGC
ATAATCGGATCGGTCACCCATCCTGAGCTTGAGAACAGCACATAGCTGATCGTAACATGTGAAATAGATGACGGTTGCAGGCACTGCCATCACTAGTGTT
GGAGGAAGACCGCTCCATAGAGATCTGATTCCTTCCATACGTATAATCTTAATAAAGGCATCCAAAGTGCCAGAGAAATGACCAGGTGCTTTGTACCATG
CCTTTGAATTGCCATTCTCACAGACGCATATATGATCCATCAGGCCATTACAGTACACAAAACATTTCCCTTTGGGAAAAGGATTCCTTTGTGCCTGCAG
TCTGATCTTCACCACATCCAGAGGTGTTACCAACAGTGACGTAATAATAGCCCCAGAGCAAGACGCAATTATCTGCTGGACGGGTGTAATGTTCCCCGTG
GGGACTGAAGAACTTTTCTGAGAGCTCATCTCCAAACCTGCGATGTAGAGAAAGTTCCGATGAATCTGGATGTACAAACTCCGTCAACCTCACTCTTTAC
TGGGCGACTGCCATGTGGCAAACATGGAACTTGTTGAACAAGCTCACACCTACTGTACGTTACCTTGTTCCTAATAGATGTGAACATATAAACCGGGTTT
ATTCCACTGACCTTTATCAGTTATCAGTACAACTGCATTTGTAAATGACGCGCACCGCAAATACTATGTAACCCCGAAA
>1046498
GTGTGTGTTTGCGTGTCGGGCCAGCGAGCCCCGTGTGCGCTGGCGTGTATGAATGGATCAGGTTGGCATGGGGAAAGCTGACCACCAGGGGGCGCTGACA
AAGAGTGAAGTGCTGCCACGCCCAGCCTCCAGCCAATCAGAGGGTTTTAAACAGGGTCGCTCGGTCTTGAACTCTCTGATCTCAGGGGCGTGTGCAGGAG
CTGTGGCCAAAACAGCCGTCGCCCCGCTGGACCGAACCAAGATTATCTTCCAAGTGTCGTCGAATAGATTCTCTGCTAAGGAGGCGTACAGGTTTATTTA
CAGCACGTATCTGAAGGATGGCTTCTTCAGTCTGTGGAGGGGAAACTCGGCCACGATGGTGCGTGTCATTCCATACGCTGCCATCCAGTTCTGCGCTCAT
GAACAATACAAGAGGATTCTGGGACAGTATTACGGCTTCCAGGGCAAAGCTCTGCCGCCTGTGCCGCGGCTGCTGGCCGGTTCGCTGGCAGGAACCACGG
CTGCCATGATCACGTATCCACTGGACATGGTCCGCGCACGCATGGCCGTCACACCCAAAGAGATGTACAGTAACATCCTGCACGTGTTCGTCCGTATCTC
TCGTGAGGAGGGGCTGCAGACGCTCTACAGAGGATTCACTCCCACCATCCTCGGCGTCATGCCGTACGCAGGACTCAGCTTCTTCACCTACGAGACGCTC
AAGAAAGTCCACGCAGAGCACACGGGCCGCTCTCAGCCGTACTCGTACGAGCGTCTGGCGTTCGGTGCATGCGCAGGATTGATCGGTCAGTCGGCCTCTT
ACCCGCTGGACGTGGTACGCAGACGCATGCAGACGGCGGGCGTCACCGGACACACCTACGGCAGCATCTCGGGCACCATGCGTGATATCGTGAAGGAGGA
GGGCGTGATCCGCGGCCTCTACAAGGGCCTGAGCATGAACTGGGTCAAAGGGCCCATCGCCGTCGGCATCAGCTTCATGACCTTCGACCTCATGCAGATC
CTGCTGCGCAAACTTCAGCAGTTCAGACATAGTG
>1064802
TGATCCATTTGGAAACATGTGACCACACAACACAATACAAAATCAATGACAAGTATAACAGTTGACAATAAGGACTAAGATACGTTTATTTCTTATACTT
CATAATTTTTACAATGTGCTTAAAGATTTAATTTTAACATGTGCCACATTTTTTAAAAATGTCTTGATATTGCAATGAAAACTCAAATACACTTTTAGTA
AACAAATCTTGTCCTTTTCACAGCCGAAGCGGAGTCAGTGGGTACTGGGTTATCATGTGTCCAGATCAGCATGATATATATTACATTACAATGCACATTC
AAAATCATACTGTCATATATGATCAAATATGCCAATGCAAAAACTGCACAACAATATGACTTTAAAAGCATGTGGTTTATAAGTAACAGAAGACCTTTAA
AAAGGCCCAAGAGCTAAAAGCCAGTAAAAGACTAATACTTTGTTTGACAAAGGCATTGCTCTATACTGTTGAAATGATGTTCAACATGTTTTCTGAGAAG
TGATTAAAACAGAGGTTTTACATTTCCACAGTTCATAAAAACAGTCTTTCAGTGGAGTGTAAGTCTGATGTGTTTGAGGTACTGTAGAATGTACAAAATG
AGCTGGTTTCAAGTATGCATGTGCAGAATCCTTAATATCGGAAGTTAAATACAATAAGAGGTACAACTGTGAATAATACATTGTGCGTTCCAGCAGTACA
AACACCTTATACTCATTATCAATGCACTTCTGTTTATTACTGATGTCTCCTTACCAGCGGTTTCCTATGGATGAACTCTGTGCTTTGTGTGAATTTCTGT
TTCTCAGGTAGCGCTTAAACTCCTGCAGTTCATATGGGCCCAGGCTCTGGTCCACGCCTGGTTTAGGCTTGTAGCTTAGTGGAGAAATTATGTAGCCATT
CCGGTAAAGGCAGACTTGCTTGCACATCTCAAAGCAACTGAAAAGCAGGCCAAAATATGGGACAATCTTCACCATGTTGGCTGTAAGGCCACTCCAAAGA
GCCATGACGCCCTTGTTCTTGATGACCTGTCTGAAGCAGTCTATCATTCCATTAAAATGGACATCAACTCCTCCACAATGGGGCAAAAGAAGACTCTGGG
CCTGCATCTTCTTTTTAACAGTTTCAAAGGGGAAGGAGAGCGTCTGAGCGACTCCTGCTGCAAGACAGCCATTGATGAAGTTCTGCAAAGATGTAAAGCG
AACATGACGCTTCTGCCACAGCTTATCCAAATTGCCATACACCGCATAACAGCCAACGGAGAAGGGAACAGCACCTAACACTGTGAGGGAAAAGCCCCTG
TAGAGAGCCTGAAGTCCTTCATTTCTGTAGATGATGGAGAGAGAATGCAGAAACCCTCTGTATGTTGGTTCTTGGCAATTCTGAGCAATAAGTCTGGTTT
CAACCACCTCCAGTGGATATGTTGCTAGAGCGGCAGATATGCCTGCCAGCCCACCGGCTACTATGGCTCTCCATTGTGAGATATCACCCAGTTCATCAAC
GTGAAGGTGGACAATATTTTTGTAAGTTGCTAAATGTATGGCACTGTAGGGGAACAACCGTAGACAGGAAACCATGTTACCCTTCCAAAAAGCTCGAAGT
CCCTCATTCTGACAAATAAAAACAAAGCTGTGCAAGAAGCCCGGTTTACAGTGAAACGTTCCTATTTGACTCAAAATCTTCACGACTTCCAGAGGTGACG
TTACAGTTTTGCTAAAAACCCCGGCAAAACCGACGCACAGTAAACTTTGAGAACTTGTCAGTCGGTCGTCCTTTTTGACTGTGGCCATACTTCATAAGAA
AAACGAGTTTGTTCTCCAGCCGTTAAAGGAGAAAGAAGAACCGCAGGAAAATTAATACACGAACGGGTTTGTTTATCATCCAGCTGCAGCCCAACATGTC
ATTCAGCGGCCA
>1058484
GCTGCAGGCCTCGAATCGATCAGGCAAAATGCGGTTTTTAGAGGCATAATAGCGGATTTCTCTCATGACAAGAACGAGCAGCTCCGCTTGAGGCCGCTGG
ATGGAGAAACAGCAAATATGGCGAGCTAACCGGGTCGAGCGAGAGCGCGTGTGATTTTGTGTGTGAGGTCATCAGCCGCAATGACGCAACAGAAGCGCAA
CATTCAGATCATCGAATGGGAGGATCTGGACAAGAGGAAGTTCTACTCTCTGGGCGTCTTCATGACCATGACCACACGGGCCACCGTCTACCCGTTCACC
CTGATCCGCACCAGACTGCAGGTCCAGAAGGGGAAGTCGCTCTATAACGGCACCTTCGACGCCTTCTGGAAGATTCTGAAGGCCGAGGGGGCGCGTGGCC
TTTACCGAGGGTTCATGGTCAACTCGTTCACGCTGATCTCAGGTCAGGCCTACATCACTACCTATGAGCTGGTGAGGAAATACGTGTCCTGTTACTCGTC
CAATAACACGGTCAAGTCTCTGGTGGCGGGCGGCGCGGCCTCGCTGGTGGCCCAAAGCATCACGGTGCCCATCGACGTGGTGTCCCAGCAGCTGATGGTG
CAGGGTCAGGGGTGTCAGCTCACACGCTTCAAACTCAAGCCCAAGATGGTGATGGCCACGTCCAAACACAAAGTGATGTTTGGCCAGACCAGAGACATTG
TGGTGCAGATTTTTCACGCGGATGGATTCCGGGGCTTTTATCGTGGATATGTGGCGTCGCTCCTCACCTACATACCTAACAGCGCCGTCTGGTGGCCGTT
TTATCACTTTTATGGAGAGCAGCTCTCCAGACTGGCTCCAGCAGACTGTCCGCACCTCCTCCTGCAGGCCGTGGCAGGACCGATGGCTGCAGCTACAGCC
TCCACCCTCACTAACCCCATGGACGTGGTCCGAGCCCGAGTACAGGTCGAAGGTCGTTCGTCTGTGATGGAGACTTTTAAGCAGCTCCTGGCTGAGGAGG
GCACGTGGGGTCTCACCAAGGGTCTGTCTGCACGCATCATTTCCTCCATGCCCACGTCGGTCATGATCGTCATCGGGTACGAGACACTAAAGAGACTCAG
TCTGCGGCCTGAACTGGTGAACAGCAGACACTGGTGAAAACACACATACCTCAGCCTTTTAAACGGATGCCTTTTATTATTTTCATGTTTTATGAGGACC
AGGCAATAATTGGCGCTCAAATGTGAAGTTATATTTCCTCTCTCACTTTTTGTATATTTTGTAACCTGTGAACTCAGTTGAGCGCATCCGGCCCAAACTA
GTATTTTGTAACGAGACGTCATGGAACTCCTTATTTGTGCTTTTGGCCTGGAATGTGTTTGTTTATCAGAGGTTTTGAAGTGAAAATCATTTTGACACTT
TCTCGTGAATCTCATGCAGTGCTCTTCACTTCATCTGACAGGAAGTGAGATCATCCCATCTGTTACATG
>1019095
TGATTCATCTGTTGGTTCGGATCGGATCGGTTCTGCTGGTTCTAACCGTGATGCACCTCGCGGATTTCGTCGCCGGTTCCGTCGGAGGGGCGTTCGGAGT
AGCGGTGGGGTACCCGCTGGACACAGTGAAGGTGAGACTCCAGACTCAGTCACGTGACACAGGTGTTTGGGAGTGTGTGAGAAGAACCTGCAGAACTGAA
GGAGTCAGAGGTTTCTACCGAGGGATGTCCATGCCGCTGAGCACCGTCTCCATCAGCTCCTCGCTGGTGTTCGGCACCTACAGGAACGTCCTGCACCTCC
TGCATGAGCTGCGGCACAGAAGCGCCGCCGAGCCGCTTCACAGAGCTGATGTCTTTCTGTCGGGCTTCGCTGGAGGCGTCGCTCAGGTTTTAGTGATGTC
TCCTGCAGACATGGTGAAAGTGCGTCTTCAGTGTCAGACTGACCCGTCGGGCTCCAGGTCCAGATACCGCGGGCCGCTCCACTGTCTGCTCCGGATCGCG
CGGGACGAGGGTCTGCTGGGGCTCTATAAGGGCTCCGCTGCTTTAGCGCTGCGCGACGGCCCGTCCTTCGCCACGTACTTCCTCACGTACACCAGCATCT
GTGACCTCCTGCGCTCCGCAGACGGCCCTCAGACCGG
